# Supplementary material for: Distinct protein patterns related to postnatal development in small for gestational age preterm infants
Source: Pediatr Res. 2024 Aug 16;97(5):1722–31. doi: 10.1038/s41390-024-03481-0 (PMC12119372; doi:10.1038/s41390-024-03481-0)
Supplement: Supplementary file 2 — Supplemental Table3 [file 41390_2024_3481_MOESM2_ESM.xlsx]

## Sheet: Overview
Overview worksheet tabs
A	identified proteins in 6 healthy adults and 67 preterm infants
B	Quantified proteins in 6 healthy adults and 67 preterm infants
C	Coefficient of variations (CVs) across quality control (QC) samples
D	Proteins unique to neonates
E	tissue enrichement used in figure 2E
F	effect size and similarity score used in figure 3A-B
G	metascape input of developmental proteins used for network in figure 3E
H	metascape output used for network in figure 3E
I	significant proteins in SGA neonates compared to AGA neonates at birth used in Figure 5A - 5B
J	developmental trajectories and median differences protein levels between SGA and AGA neonates used in figure 5D
K	metascape output SGA enrichment

## Sheet: A. Identified proteins
UID	Protein.Group	First.Protein.Description	Genes	Protein.Ids	Protein.Names
UID1	A0A075B6H7	Probable non-functional immunoglobulin kappa variable 3-7	IGKV3-7	A0A075B6H7	KV37_HUMAN
UID2	A0A075B6H9	Immunoglobulin lambda variable 4-69	IGLV4-69	A0A075B6H9	LV469_HUMAN
UID3	A0A075B6I9;P04211	Immunoglobulin lambda variable 7-46	IGLV7-43;IGLV7-46	P04211;A0A075B6I9	LV743_HUMAN;LV746_HUMAN
UID4	A0A075B6J9	Immunoglobulin lambda variable 2-18	IGLV2-18	A0A075B6J9	LV218_HUMAN
UID5	A0A075B6K0;A0A075B6K4	Immunoglobulin lambda variable 3-16	IGLV3-10;IGLV3-16	A0A075B6K0;A0A075B6K4	LV310_HUMAN;LV316_HUMAN
UID6	A0A075B6K0;P01717;P01718	Immunoglobulin lambda variable 3-16	IGLV3-16;IGLV3-25;IGLV3-27	P01717;P01718;A0A075B6K0	LV316_HUMAN;LV325_HUMAN;LV327_HUMAN
UID7	A0A075B6K4	Immunoglobulin lambda variable 3-10	IGLV3-10	A0A075B6K4	LV310_HUMAN
UID8	A0A075B6K5	Immunoglobulin lambda variable 3-9	IGLV3-9	A0A075B6K5	LV39_HUMAN
UID9	A0A075B6P5;A0A087WW87;P01614;P01615	Immunoglobulin kappa variable 2-28	IGKV2-28;IGKV2-40;IGKV2D-28;IGKV2D-40	P01615;P01614;A0A075B6P5;A0A087WW87	KV228_HUMAN;KV240_HUMAN;KVD28_HUMAN;KVD40_HUMAN
UID10	A0A075B6Q5	Immunoglobulin heavy variable 3-64	IGHV3-64	A0A075B6Q5	HV364_HUMAN
UID11	A0A075B6R2;A0A087WSY4;P01824;P06331;P0DP08	Immunoglobulin heavy variable 4-4	IGHV4-30-2;IGHV4-34;IGHV4-38-2;IGHV4-39;IGHV4-4	P01824;P01825;P06331;A0A075B6R2;A0A087WSY4;A0A0C4DH41;P0DP06;P0DP07;P0DP08	HV404_HUMAN;HV432_HUMAN;HV434_HUMAN;HV439_HUMAN;HVD82_HUMAN
UID12	A0A075B6R9	Probable non-functional immunoglobulin kappa variable 2D-24	IGKV2D-24	A0A075B6R9;A0A0C4DH68	KVD24_HUMAN
UID13	A0A075B6S2;A2NJV5	Immunoglobulin kappa variable 2D-29	IGKV2-29;IGKV2D-29	A0A075B6S2;A2NJV5	KV229_HUMAN;KVD29_HUMAN
UID14	A0A075B6S5	Immunoglobulin kappa variable 1-27	IGKV1-27	A0A075B6S5	KV127_HUMAN
UID15	A0A075B6S5;A0A0C4DH67	Immunoglobulin kappa variable 1-27	IGKV1-27;IGKV1-8	A0A075B6S5;A0A0C4DH67;A0A0C4DH69	KV108_HUMAN;KV127_HUMAN
UID16	A0A087WSX0	Immunoglobulin lambda variable 5-45	IGLV5-45	A0A087WSX0	LV545_HUMAN
UID17	A0A087WSY6	Immunoglobulin kappa variable 3D-15	IGKV3D-15	A0A087WSY6	KVD15_HUMAN
UID18	A0A087WSZ0	Immunoglobulin kappa variable 1D-8	IGKV1D-8	A0A087WSZ0	KVD08_HUMAN
UID19	A0A087WW87;P01614	Immunoglobulin kappa variable 2-40	IGKV2-40;IGKV2D-40	P01614;A0A087WW87	KV240_HUMAN;KVD40_HUMAN
UID20	A0A0A0MRZ8;P04433	Immunoglobulin kappa variable 3D-11	IGKV3-11;IGKV3D-11	P04433;A0A0A0MRZ8	KV311_HUMAN;KVD11_HUMAN
UID21	A0A0A0MS14	Immunoglobulin heavy variable 1-45	IGHV1-45	A0A0A0MS14	HV145_HUMAN
UID22	A0A0A0MS15	Immunoglobulin heavy variable 3-49	IGHV3-49	A0A0A0MS15	HV349_HUMAN
UID23	A0A0A0MS15;A0A0B4J1V6	Immunoglobulin heavy variable 3-49	IGHV3-49;IGHV3-73	A0A0A0MS15;A0A0B4J1V6	HV349_HUMAN;HV373_HUMAN
UID24	A0A0B4J1U3	Immunoglobulin lambda variable 1-36	IGLV1-36	A0A0B4J1U3	LV136_HUMAN
UID25	A0A0B4J1U7	Immunoglobulin heavy variable 6-1	IGHV6-1	A0A0B4J1U7	HV601_HUMAN
UID26	A0A0B4J1V0	Immunoglobulin heavy variable 3-15	IGHV3-15	A0A0B4J1V0	HV315_HUMAN
UID27	A0A0B4J1V1	Immunoglobulin heavy variable 3-21	IGHV3-21	A0A0B4J1V1	HV321_HUMAN
UID28	A0A0B4J1V1;A0A0B4J1X5;A0A0J9YVY3;P01762;P01763;P01767;P01772;P01780	Immunoglobulin heavy variable 3-21	IGHV3-11;IGHV3-21;IGHV3-33;IGHV3-48;IGHV3-53;IGHV3-7;IGHV3-74;IGHV7-4-1	P01772;P01780;P01762;P01763;P01767;A0A0B4J1V1;A0A0B4J1X5;A0A0C4DH42;A0A0J9YVY3;P0DOX2;P0DP02	HV307_HUMAN;HV311_HUMAN;HV321_HUMAN;HV333_HUMAN;HV348_HUMAN;HV353_HUMAN;HV374_HUMAN;HV741_HUMAN
UID29	A0A0B4J1V1;A0A0B4J1X8;A0A0C4DH32;P01762;P01763;P01766;P01780;P01782	Immunoglobulin heavy variable 3-21	IGHV3-11;IGHV3-13;IGHV3-20;IGHV3-21;IGHV3-43;IGHV3-48;IGHV3-7;IGHV3-9	P01780;P01762;P01763;P01766;P01782;A0A0B4J1V1;A0A0B4J1X8;A0A0C4DH32;P0DP04	HV307_HUMAN;HV309_HUMAN;HV311_HUMAN;HV313_HUMAN;HV320_HUMAN;HV321_HUMAN;HV343_HUMAN;HV348_HUMAN
UID30	A0A0B4J1V1;A0A0C4DH32;P01762;P01780;P01782	Immunoglobulin heavy variable 3-21	IGHV3-11;IGHV3-20;IGHV3-21;IGHV3-7;IGHV3-9	P01780;P01762;P01763;P01782;A0A0B4J1V1;A0A0C4DH32	HV307_HUMAN;HV309_HUMAN;HV311_HUMAN;HV320_HUMAN;HV321_HUMAN
UID31	A0A0B4J1V2	Immunoglobulin heavy variable 2-26	IGHV2-26	A0A0B4J1V2	HV226_HUMAN
UID32	A0A0B4J1V6	Immunoglobulin heavy variable 3-73	IGHV3-73	A0A0B4J1V6	HV373_HUMAN
UID33	A0A0B4J1X5	Immunoglobulin heavy variable 3-74	IGHV3-74	A0A0B4J1X5	HV374_HUMAN
UID34	A0A0B4J1X5;P01764;P01767;P01772	Immunoglobulin heavy variable 3-74	IGHV3-23;IGHV3-33;IGHV3-53;IGHV3-74	P01764;P01768;P01772;P01767;A0A0B4J1X5;A0A0C4DH42;P0DP02;P0DP03	HV323_HUMAN;HV333_HUMAN;HV353_HUMAN;HV374_HUMAN
UID35	A0A0B4J1X8	Immunoglobulin heavy variable 3-43	IGHV3-43	A0A0B4J1X8	HV343_HUMAN
UID36	A0A0B4J1Y8	Immunoglobulin lambda variable 9-49	IGLV9-49	A0A0B4J1Y8	LV949_HUMAN
UID37	A0A0B4J1Y9	Immunoglobulin heavy variable 3-72	IGHV3-72	A0A0B4J1Y9	HV372_HUMAN
UID38	A0A0B4J2D9;P0DP09	Immunoglobulin kappa variable 1D-13	IGKV1-13;IGKV1D-13	A0A0B4J2D9;P0DP09	KV113_HUMAN;KVD13_HUMAN
UID39	A0A0B4J2H0;A0A0C4DH29;P01742;P01743;P0DP01	Immunoglobulin heavy variable 1-69D	IGHV1-3;IGHV1-46;IGHV1-69;IGHV1-69D;IGHV1-8	P01742;P01743;A0A0B4J2H0;A0A0C4DH29;P0DP01	HV103_HUMAN;HV108_HUMAN;HV146_HUMAN;HV169_HUMAN;HV69D_HUMAN
UID40	A0A0C4DH24	Immunoglobulin kappa variable 6-21	IGKV6-21	A0A0C4DH24	KV621_HUMAN
UID41	A0A0C4DH25;P01619	Immunoglobulin kappa variable 3D-20	IGKV3-20;IGKV3D-20	P01619;A0A0C4DH25	KV320_HUMAN;KVD20_HUMAN
UID42	A0A0C4DH29	Immunoglobulin heavy variable 1-3	IGHV1-3	A0A0C4DH29	HV103_HUMAN
UID43	A0A0C4DH31	Immunoglobulin heavy variable 1-18	IGHV1-18	A0A0C4DH31	HV118_HUMAN
UID44	A0A0C4DH32	Immunoglobulin heavy variable 3-20	IGHV3-20	A0A0C4DH32	HV320_HUMAN
UID45	A0A0C4DH34	Immunoglobulin heavy variable 4-28	IGHV4-28	A0A0C4DH34	HV428_HUMAN
UID46	A0A0C4DH35	Probable non-functional immunoglobulin heavy variable 3-35	IGHV3-35	A0A0C4DH35	HV335_HUMAN
UID47	A0A0C4DH36	Probable non-functional immunoglobulin heavy variable 3-38	IGHV3-38	A0A0C4DH36	HV338_HUMAN
UID48	A0A0C4DH38	Immunoglobulin heavy variable 5-51	IGHV5-51	A0A0C4DH38	HV551_HUMAN
UID49	A0A0C4DH38;A0A0J9YXX1	Immunoglobulin heavy variable 5-51	IGHV5-10-1;IGHV5-51	A0A0C4DH38;A0A0J9YXX1	HV551_HUMAN;HV5X1_HUMAN
UID50	A0A0C4DH43	Immunoglobulin heavy variable 2-70D	IGHV2-70D	P01814;A0A0C4DH43	HV70D_HUMAN
UID51	A0A0C4DH43;P01814	Immunoglobulin heavy variable 2-70D	IGHV2-70;IGHV2-70D	P01814;A0A0C4DH43	HV270_HUMAN;HV70D_HUMAN
UID52	A0A0C4DH67	Immunoglobulin kappa variable 1-8	IGKV1-8	A0A0C4DH67	KV108_HUMAN
UID53	A0A0C4DH73;P01597;P01611;P04432	Immunoglobulin kappa variable 1-12	IGKV1-12;IGKV1-39;IGKV1D-12;IGKV1D-39	P01597;P01611;P04432;A0A0C4DH72;A0A0C4DH73	KV112_HUMAN;KV139_HUMAN;KVD12_HUMAN;KVD39_HUMAN
UID54	A0A0J9YX35	Immunoglobulin heavy variable 3-64D	IGHV3-64D	A0A0J9YX35	HV64D_HUMAN
UID55	A0A0J9YXX1	Immunoglobulin heavy variable 5-10-1	IGHV5-10-1	A0A0J9YXX1	HV5X1_HUMAN
UID56	A0M8Q6	Immunoglobulin lambda constant 7	IGLC7	A0M8Q6	IGLC7_HUMAN
UID57	A0M8Q6;B9A064;P0CF74	Immunoglobulin lambda constant 7	IGLC6;IGLC7;IGLL5	P0CG04;P0DOY2;A0M8Q6;P0CF74;B9A064;P0DOX8	IGLC6_HUMAN;IGLC7_HUMAN;IGLL5_HUMAN
UID58	A0M8Q6;B9A064;P0CF74;P0DOY3	Immunoglobulin lambda constant 7	IGLC3;IGLC6;IGLC7;IGLL5	P0CG04;P0DOY2;P0DOY3;A0M8Q6;P0CF74;B9A064;P0DOX8	IGLC3_HUMAN;IGLC6_HUMAN;IGLC7_HUMAN;IGLL5_HUMAN
UID59	A0M8Q6;P0CF74;P0DOY3	Immunoglobulin lambda constant 7	IGLC3;IGLC6;IGLC7	P0DOY2;P0DOY3;A0M8Q6;P0CF74	IGLC3_HUMAN;IGLC6_HUMAN;IGLC7_HUMAN
UID60	A1L4H1	Soluble scavenger receptor cysteine-rich domain-containing protein SSC5D	SSC5D	A1L4H1	SRCRL_HUMAN
UID61	B9A064	Immunoglobulin lambda-like polypeptide 5	IGLL5	B9A064;P0DOX8	IGLL5_HUMAN
UID62	B9A064;P0CF74;P0DOY3	Immunoglobulin lambda-like polypeptide 5	IGLC3;IGLC6;IGLL5	P0CG04;P0DOY2;P0DOY3;P0CF74;B9A064;P0DOX8	IGLC3_HUMAN;IGLC6_HUMAN;IGLL5_HUMAN
UID63	B9A064;P0DOY3	Immunoglobulin lambda-like polypeptide 5	IGLC3;IGLL5	P0CG04;P0DOY2;P0DOY3;B9A064;P0DOX8	IGLC3_HUMAN;IGLL5_HUMAN
UID64	O00187	Mannan-binding lectin serine protease 2	MASP2	O00187	MASP2_HUMAN
UID65	O00233	26S proteasome non-ATPase regulatory subunit 9	PSMD9	O00233	PSMD9_HUMAN
UID66	O00391	Sulfhydryl oxidase 1	QSOX1	O00391	QSOX1_HUMAN
UID67	O00468	Agrin	AGRN	O00468	AGRIN_HUMAN
UID68	O00533	Neural cell adhesion molecule L1-like protein	CHL1	O00533	NCHL1_HUMAN
UID69	O00592	Podocalyxin	PODXL	O00592	PODXL_HUMAN
UID70	O14498	Immunoglobulin superfamily containing leucine-rich repeat protein	ISLR	O14498	ISLR_HUMAN
UID71	O14786	Neuropilin-1	NRP1	O14786	NRP1_HUMAN
UID72	O14791	Apolipoprotein L1	APOL1	O14791	APOL1_HUMAN
UID73	O14818	Proteasome subunit alpha type-7	PSMA7	O14818	PSA7_HUMAN
UID74	O15335	Chondroadherin	CHAD	O15335	CHAD_HUMAN
UID75	O15394	Neural cell adhesion molecule 2	NCAM2	O15394	NCAM2_HUMAN
UID76	O43157	Plexin-B1	PLXNB1	O43157	PLXB1_HUMAN
UID77	O43278	Kunitz-type protease inhibitor 1	SPINT1	O43278	SPIT1_HUMAN
UID78	O43396	Thioredoxin-like protein 1	TXNL1	O43396	TXNL1_HUMAN
UID79	O43493	Trans-Golgi network integral membrane protein 2	TGOLN2	O43493	TGON2_HUMAN
UID80	O43505	Beta-1,4-glucuronyltransferase 1	B4GAT1	O43505	B4GA1_HUMAN
UID81	O43707;P12814;Q08043	Alpha-actinin-4	ACTN1;ACTN3;ACTN4	O43707;P12814;P35609;Q08043	ACTN1_HUMAN;ACTN3_HUMAN;ACTN4_HUMAN
UID82	O43866	CD5 antigen-like	CD5L	O43866	CD5L_HUMAN
UID83	O60279	Sushi domain-containing protein 5	SUSD5	O60279	SUSD5_HUMAN
UID84	O60462	Neuropilin-2	NRP2	O60462	NRP2_HUMAN
UID85	O60814;P57053;P58876;P62807;Q5QNW6;Q93079;Q99877;Q99879;Q99880	Histone H2B type 1-K	H2BC12;H2BC12L;H2BC13;H2BC14;H2BC15;H2BC18;H2BC4;H2BC5;H2BC9	O60814;P06899;P23527;P33778;P57053;P58876;P62807;Q16778;Q5QNW6;Q8N257;Q93079;Q96A08;Q99877;Q99879;Q99880	H2B1C_HUMAN;H2B1D_HUMAN;H2B1H_HUMAN;H2B1K_HUMAN;H2B1L_HUMAN;H2B1M_HUMAN;H2B1N_HUMAN;H2B2F_HUMAN;H2BFS_HUMAN
UID86	O60888	Protein CutA	CUTA	O60888	CUTA_HUMAN
UID87	O75015;P08637	Low affinity immunoglobulin gamma Fc region receptor III-B	FCGR3A;FCGR3B	O75015;P08637	FCG3A_HUMAN;FCG3B_HUMAN
UID88	O75083	WD repeat-containing protein 1	WDR1	O75083	WDR1_HUMAN
UID89	O75144	ICOS ligand	ICOSLG	O75144	ICOSL_HUMAN
UID90	O75223	Gamma-glutamylcyclotransferase	GGCT	O75223	GGCT_HUMAN
UID91	O75347	Tubulin-specific chaperone A	TBCA	O75347	TBCA_HUMAN
UID92	O75636	Ficolin-3	FCN3	O75636	FCN3_HUMAN
UID93	O75874	Isocitrate dehydrogenase [NADP] cytoplasmic	IDH1	O75874	IDHC_HUMAN
UID94	O75882	Attractin	ATRN	O75882	ATRN_HUMAN
UID95	O94769	Extracellular matrix protein 2	ECM2	O94769	ECM2_HUMAN
UID96	O94985	Calsyntenin-1	CLSTN1	O94985	CSTN1_HUMAN
UID97	O95445	Apolipoprotein M	APOM	O95445	APOM_HUMAN
UID98	O95479	GDH/6PGL endoplasmic bifunctional protein	H6PD	O95479	G6PE_HUMAN
UID99	O95897	Noelin-2	OLFM2	O95897	NOE2_HUMAN
UID100	O95967	EGF-containing fibulin-like extracellular matrix protein 2	EFEMP2	O95967	FBLN4_HUMAN
UID101	O95980	Reversion-inducing cysteine-rich protein with Kazal motifs	RECK	O95980	RECK_HUMAN
UID102	P00338	L-lactate dehydrogenase A chain	LDHA	P00338	LDHA_HUMAN
UID103	P00352	Aldehyde dehydrogenase 1A1	ALDH1A1	P00352	AL1A1_HUMAN
UID104	P00390	Glutathione reductase, mitochondrial	GSR	P00390	GSHR_HUMAN
UID105	P00441	Superoxide dismutase [Cu-Zn]	SOD1	P00441	SODC_HUMAN
UID106	P00450	Ceruloplasmin	CP	P00450	CERU_HUMAN
UID107	P00488	Coagulation factor XIII A chain	F13A1	P00488	F13A_HUMAN
UID108	P00491	Purine nucleoside phosphorylase	PNP	P00491	PNPH_HUMAN
UID109	P00492	Hypoxanthine-guanine phosphoribosyltransferase	HPRT1	P00492	HPRT_HUMAN
UID110	P00558	Phosphoglycerate kinase 1	PGK1	P00558	PGK1_HUMAN
UID111	P00558;P07205	Phosphoglycerate kinase 1	PGK1;PGK2	P00558;P07205	PGK1_HUMAN;PGK2_HUMAN
UID112	P00568	Adenylate kinase isoenzyme 1	AK1	P00568	KAD1_HUMAN
UID113	P00734	Prothrombin	F2	P00734	THRB_HUMAN
UID114	P00736	Complement C1r subcomponent	C1R	P00736	C1R_HUMAN
UID115	P00738	Haptoglobin	HP	P00738	HPT_HUMAN
UID116	P00738;P00739	Haptoglobin	HP;HPR	P00738;P00739	HPTR_HUMAN;HPT_HUMAN
UID117	P00739	Haptoglobin-related protein	HPR	P00739	HPTR_HUMAN
UID118	P00740	Coagulation factor IX	F9	P00740	FA9_HUMAN
UID119	P00742	Coagulation factor X	F10	P00742	FA10_HUMAN
UID120	P00746	Complement factor D	CFD	P00746	CFAD_HUMAN
UID121	P00747	Plasminogen	PLG	P00747	PLMN_HUMAN
UID122	P00747;P08519	Plasminogen	LPA;PLG	P00747;P08519	APOA_HUMAN;PLMN_HUMAN
UID123	P00748	Coagulation factor XII	F12	P00748	FA12_HUMAN
UID124	P00751	Complement factor B	CFB	P00751	CFAB_HUMAN
UID125	P00915	Carbonic anhydrase 1	CA1	P00915	CAH1_HUMAN
UID126	P00918	Carbonic anhydrase 2	CA2	P00918	CAH2_HUMAN
UID127	P00995	Serine protease inhibitor Kazal-type 1	SPINK1	P00995	ISK1_HUMAN
UID128	P01008	Antithrombin-III	SERPINC1	P01008	ANT3_HUMAN
UID129	P01009	Alpha-1-antitrypsin	SERPINA1	P01009	A1AT_HUMAN
UID130	P01011	Alpha-1-antichymotrypsin	SERPINA3	P01011	AACT_HUMAN
UID131	P01019	Angiotensinogen	AGT	P01019	ANGT_HUMAN
UID132	P01023	Alpha-2-macroglobulin	A2M	P01023	A2MG_HUMAN
UID133	P01023;P20742	Alpha-2-macroglobulin	A2M;PZP	P01023;P20742	A2MG_HUMAN;PZP_HUMAN
UID134	P01024	Complement C3	C3	P01024	CO3_HUMAN
UID135	P01031	Complement C5	C5	P01031	CO5_HUMAN
UID136	P01033	Metalloproteinase inhibitor 1	TIMP1	P01033	TIMP1_HUMAN
UID137	P01034	Cystatin-C	CST3	P01034	CYTC_HUMAN
UID138	P01040	Cystatin-A	CSTA	P01040	CYTA_HUMAN
UID139	P01042	Kininogen-1	KNG1	P01042	KNG1_HUMAN
UID140	P01130	Low-density lipoprotein receptor	LDLR	P01130	LDLR_HUMAN
UID141	P01344	Insulin-like growth factor II	IGF2	P01344	IGF2_HUMAN
UID142	P01591	Immunoglobulin J chain	JCHAIN	P01591	IGJ_HUMAN
UID143	P01593;P01594	Immunoglobulin kappa variable 1D-33	IGKV1-33;IGKV1D-33	P01593;P01594	KV133_HUMAN;KVD33_HUMAN
UID144	P01599	Immunoglobulin kappa variable 1-17	IGKV1-17	P01599	KV117_HUMAN
UID145	P01602	Immunoglobulin kappa variable 1-5	IGKV1-5	P01602;P0DOX7	KV105_HUMAN
UID146	P01619	Immunoglobulin kappa variable 3-20	IGKV3-20	P01619	KV320_HUMAN
UID147	P01699;P01700	Immunoglobulin lambda variable 1-44	IGLV1-44;IGLV1-47	P01699;P01700	LV144_HUMAN;LV147_HUMAN
UID148	P01700	Immunoglobulin lambda variable 1-47	IGLV1-47	P01700	LV147_HUMAN
UID149	P01701	Immunoglobulin lambda variable 1-51	IGLV1-51	P01701	LV151_HUMAN
UID150	P01703	Immunoglobulin lambda variable 1-40	IGLV1-40	P01703	LV140_HUMAN
UID151	P01704	Immunoglobulin lambda variable 2-14	IGLV2-14	P01704	LV214_HUMAN
UID152	P01705	Immunoglobulin lambda variable 2-23	IGLV2-23	P01705	LV223_HUMAN
UID153	P01706	Immunoglobulin lambda variable 2-11	IGLV2-11	P01706	LV211_HUMAN
UID154	P01709	Immunoglobulin lambda variable 2-8	IGLV2-8	P01709	LV208_HUMAN
UID155	P01714	Immunoglobulin lambda variable 3-19	IGLV3-19	P01714	LV319_HUMAN
UID156	P01715	Immunoglobulin lambda variable 3-1	IGLV3-1	P01715	LV301_HUMAN
UID157	P01717	Immunoglobulin lambda variable 3-25	IGLV3-25	P01717	LV325_HUMAN
UID158	P01718	Immunoglobulin lambda variable 3-27	IGLV3-27	P01718	LV327_HUMAN
UID159	P01721	Immunoglobulin lambda variable 6-57	IGLV6-57	P01721	LV657_HUMAN
UID160	P01742	Immunoglobulin heavy variable 1-69	IGHV1-69	P01742	HV169_HUMAN
UID161	P01743	Immunoglobulin heavy variable 1-46	IGHV1-46	P01743	HV146_HUMAN
UID162	P01764	Immunoglobulin heavy variable 3-23	IGHV3-23	P01764	HV323_HUMAN
UID163	P01764;P01767;P01772	Immunoglobulin heavy variable 3-23	IGHV3-23;IGHV3-33;IGHV3-53	P01764;P01768;P01772;P01767;A0A0C4DH42;P0DP02;P0DP03	HV323_HUMAN;HV333_HUMAN;HV353_HUMAN
UID164	P01766	Immunoglobulin heavy variable 3-13	IGHV3-13	P01766	HV313_HUMAN
UID165	P01768;P0DP03	Immunoglobulin heavy variable 3-30	IGHV3-30;IGHV3-30-5	P01768;P0DP02;P0DP03	HV330_HUMAN;HVC05_HUMAN
UID166	P01772	Immunoglobulin heavy variable 3-33	IGHV3-33	P01768;P01772;P0DP02;P0DP03	HV333_HUMAN
UID167	P01780	Immunoglobulin heavy variable 3-7	IGHV3-7	P01780	HV307_HUMAN
UID168	P01782	Immunoglobulin heavy variable 3-9	IGHV3-9	P01782	HV309_HUMAN
UID169	P01817	Immunoglobulin heavy variable 2-5	IGHV2-5	P01817	HV205_HUMAN
UID170	P01824;P06331;P0DP08	Immunoglobulin heavy variable 4-39	IGHV4-34;IGHV4-38-2;IGHV4-39	P01824;P01825;P06331;A0A0C4DH41;P0DP06;P0DP08	HV434_HUMAN;HV439_HUMAN;HVD82_HUMAN
UID171	P01833	Polymeric immunoglobulin receptor	PIGR	P01833	PIGR_HUMAN
UID172	P01834	Immunoglobulin kappa constant	IGKC	P01834;P0DOX7	IGKC_HUMAN
UID173	P01857	Immunoglobulin heavy constant gamma 1	IGHG1	P01857;P0DOX5	IGHG1_HUMAN
UID174	P01857;P01859	Immunoglobulin heavy constant gamma 1	IGHG1;IGHG2	P01857;P01859;P0DOX5	IGHG1_HUMAN;IGHG2_HUMAN
UID175	P01857;P01859;P01860	Immunoglobulin heavy constant gamma 1	IGHG1;IGHG2;IGHG3	P01857;P01859;P01860;P0DOX5	IGHG1_HUMAN;IGHG2_HUMAN;IGHG3_HUMAN
UID176	P01857;P01859;P01860;P01861	Immunoglobulin heavy constant gamma 1	IGHG1;IGHG2;IGHG3;IGHG4	P01857;P01859;P01860;P01861;P0DOX5	IGHG1_HUMAN;IGHG2_HUMAN;IGHG3_HUMAN;IGHG4_HUMAN
UID177	P01857;P01860	Immunoglobulin heavy constant gamma 1	IGHG1;IGHG3	P01857;P01860;P0DOX5	IGHG1_HUMAN;IGHG3_HUMAN
UID178	P01857;P01860;P01861	Immunoglobulin heavy constant gamma 1	IGHG1;IGHG3;IGHG4	P01857;P01860;P01861;P0DOX5	IGHG1_HUMAN;IGHG3_HUMAN;IGHG4_HUMAN
UID179	P01859	Immunoglobulin heavy constant gamma 2	IGHG2	P01859	IGHG2_HUMAN
UID180	P01859;P01860	Immunoglobulin heavy constant gamma 2	IGHG2;IGHG3	P01859;P01860	IGHG2_HUMAN;IGHG3_HUMAN
UID181	P01859;P01860;P01861	Immunoglobulin heavy constant gamma 2	IGHG2;IGHG3;IGHG4	P01859;P01860;P01861	IGHG2_HUMAN;IGHG3_HUMAN;IGHG4_HUMAN
UID182	P01859;P01861	Immunoglobulin heavy constant gamma 2	IGHG2;IGHG4	P01859;P01861	IGHG2_HUMAN;IGHG4_HUMAN
UID183	P01860	Immunoglobulin heavy constant gamma 3	IGHG3	P01860	IGHG3_HUMAN
UID184	P01861	Immunoglobulin heavy constant gamma 4	IGHG4	P01861	IGHG4_HUMAN
UID185	P01871	Immunoglobulin heavy constant mu	IGHM	P01871;P0DOX6	IGHM_HUMAN
UID186	P01876	Immunoglobulin heavy constant alpha 1	IGHA1	P01876	IGHA1_HUMAN
UID187	P01876;P01877	Immunoglobulin heavy constant alpha 1	IGHA1;IGHA2	P01876;P01877;P0DOX2	IGHA1_HUMAN;IGHA2_HUMAN
UID188	P01880	Immunoglobulin heavy constant delta	IGHD	P01880;P0DOX3	IGHD_HUMAN
UID189	P02008	Hemoglobin subunit zeta	HBZ	P02008	HBAZ_HUMAN
UID190	P02008;P69905	Hemoglobin subunit zeta	HBA1;HBZ	P02008;P69905	HBAZ_HUMAN;HBA_HUMAN
UID191	P02042;P02100;P68871;P69891;P69892	Hemoglobin subunit delta	HBB;HBD;HBE1;HBG1;HBG2	P02042;P02100;P68871;P69891;P69892	HBB_HUMAN;HBD_HUMAN;HBE_HUMAN;HBG1_HUMAN;HBG2_HUMAN
UID192	P02042;P68871	Hemoglobin subunit delta	HBB;HBD	P02042;P68871	HBB_HUMAN;HBD_HUMAN
UID193	P02100	Hemoglobin subunit epsilon	HBE1	P02100	HBE_HUMAN
UID194	P02452	Collagen alpha-1(I) chain	COL1A1	P02452	CO1A1_HUMAN
UID195	P02458	Collagen alpha-1(II) chain	COL2A1	P02458	CO2A1_HUMAN
UID196	P02461	Collagen alpha-1(III) chain	COL3A1	P02461	CO3A1_HUMAN
UID197	P02533;P08779;P13645	Keratin, type I cytoskeletal 14	KRT10;KRT14;KRT16	P02533;P08779;P13645;Q7Z3Y7;Q7Z3Y8;Q7Z3Y9;Q7Z3Z0	K1C10_HUMAN;K1C14_HUMAN;K1C16_HUMAN
UID198	P02549	Spectrin alpha chain, erythrocytic 1	SPTA1	P02549	SPTA1_HUMAN
UID199	P02647	Apolipoprotein A-I	APOA1	P02647	APOA1_HUMAN
UID200	P02649	Apolipoprotein E	APOE	P02649	APOE_HUMAN
UID201	P02652	Apolipoprotein A-II	APOA2	P02652	APOA2_HUMAN
UID202	P02654	Apolipoprotein C-I	APOC1	P02654	APOC1_HUMAN
UID203	P02655	Apolipoprotein C-II	APOC2	P02655	APOC2_HUMAN
UID204	P02656	Apolipoprotein C-III	APOC3	P02656	APOC3_HUMAN
UID205	P02671	Fibrinogen alpha chain	FGA	P02671	FIBA_HUMAN
UID206	P02675	Fibrinogen beta chain	FGB	P02675	FIBB_HUMAN
UID207	P02679	Fibrinogen gamma chain	FGG	P02679	FIBG_HUMAN
UID208	P02730	Band 3 anion transport protein	SLC4A1	P02730	B3AT_HUMAN
UID209	P02741	C-reactive protein	CRP	P02741	CRP_HUMAN
UID210	P02743	Serum amyloid P-component	APCS	P02743	SAMP_HUMAN
UID211	P02745	Complement C1q subcomponent subunit A	C1QA	P02745	C1QA_HUMAN
UID212	P02746	Complement C1q subcomponent subunit B	C1QB	P02746	C1QB_HUMAN
UID213	P02747	Complement C1q subcomponent subunit C	C1QC	P02747	C1QC_HUMAN
UID214	P02748	Complement component C9	C9	P02748	CO9_HUMAN
UID215	P02749	Beta-2-glycoprotein 1	APOH	P02749	APOH_HUMAN
UID216	P02750	Leucine-rich alpha-2-glycoprotein	LRG1	P02750	A2GL_HUMAN
UID217	P02751	Fibronectin	FN1	P02751	FINC_HUMAN
UID218	P02753	Retinol-binding protein 4	RBP4	P02753	RET4_HUMAN
UID219	P02760	Protein AMBP	AMBP	P02760	AMBP_HUMAN
UID220	P02763	Alpha-1-acid glycoprotein 1	ORM1	P02763	A1AG1_HUMAN
UID221	P02763;P19652	Alpha-1-acid glycoprotein 1	ORM1;ORM2	P02763;P19652	A1AG1_HUMAN;A1AG2_HUMAN
UID222	P02765	Alpha-2-HS-glycoprotein	AHSG	P02765	FETUA_HUMAN
UID223	P02766	Transthyretin	TTR	P02766	TTHY_HUMAN
UID224	P02768	Albumin	ALB	P02768	ALBU_HUMAN
UID225	P02771	Alpha-fetoprotein	AFP	P02771	FETA_HUMAN
UID226	P02774	Vitamin D-binding protein	GC	P02774	VTDB_HUMAN
UID227	P02775	Platelet basic protein	PPBP	P02775	CXCL7_HUMAN
UID228	P02776	Platelet factor 4	PF4	P02776	PLF4_HUMAN
UID229	P02776;P10720	Platelet factor 4	PF4;PF4V1	P02776;P10720	PF4V_HUMAN;PLF4_HUMAN
UID230	P02786	Transferrin receptor protein 1	TFRC	P02786	TFR1_HUMAN
UID231	P02787	Serotransferrin	TF	P02787	TRFE_HUMAN
UID232	P02788	Lactotransferrin	LTF	P02788	TRFL_HUMAN
UID233	P02790	Hemopexin	HPX	P02790	HEMO_HUMAN
UID234	P03950	Angiogenin	ANG	P03950	ANGI_HUMAN
UID235	P03951	Coagulation factor XI	F11	P03951	FA11_HUMAN
UID236	P03952	Plasma kallikrein	KLKB1	P03952	KLKB1_HUMAN
UID237	P04003	C4b-binding protein alpha chain	C4BPA	P04003	C4BPA_HUMAN
UID238	P04004	Vitronectin	VTN	P04004	VTNC_HUMAN
UID239	P04040	Catalase	CAT	P04040	CATA_HUMAN
UID240	P04066	Tissue alpha-L-fucosidase	FUCA1	P04066	FUCO_HUMAN
UID241	P04070	Vitamin K-dependent protein C	PROC	P04070	PROC_HUMAN
UID242	P04075	Fructose-bisphosphate aldolase A	ALDOA	P04075	ALDOA_HUMAN
UID243	P04114	Apolipoprotein B-100	APOB	P04114	APOB_HUMAN
UID244	P04118	Colipase	CLPS	P04118	COL_HUMAN
UID245	P04156	Major prion protein	PRNP	P04156	PRIO_HUMAN
UID246	P04180	Phosphatidylcholine-sterol acyltransferase	LCAT	P04180	LCAT_HUMAN
UID247	P04196	Histidine-rich glycoprotein	HRG	P04196	HRG_HUMAN
UID248	P04217	Alpha-1B-glycoprotein	A1BG	P04217	A1BG_HUMAN
UID249	P04264	Keratin, type II cytoskeletal 1	KRT1	P04259;P04264	K2C1_HUMAN
UID250	P04264;P35908	Keratin, type II cytoskeletal 1	KRT1;KRT2	P04264;P35908;Q7Z794	K22E_HUMAN;K2C1_HUMAN
UID251	P04275	von Willebrand factor	VWF	P04275	VWF_HUMAN
UID252	P04278	Sex hormone-binding globulin	SHBG	P04278	SHBG_HUMAN
UID253	P04406	Glyceraldehyde-3-phosphate dehydrogenase	GAPDH	P04406	G3P_HUMAN
UID254	P04430	Immunoglobulin kappa variable 1-16	IGKV1-16	P04430	KV116_HUMAN
UID255	P04792	Heat shock protein beta-1	HSPB1	P04792	HSPB1_HUMAN
UID256	P05089	Arginase-1	ARG1	P05089	ARGI1_HUMAN
UID257	P05090	Apolipoprotein D	APOD	P05090	APOD_HUMAN
UID258	P05109	Protein S100-A8	S100A8	P05109	S10A8_HUMAN
UID259	P05154	Plasma serine protease inhibitor	SERPINA5	P05154	IPSP_HUMAN
UID260	P05155	Plasma protease C1 inhibitor	SERPING1	P05155	IC1_HUMAN
UID261	P05156	Complement factor I	CFI	P05156	CFAI_HUMAN
UID262	P05160	Coagulation factor XIII B chain	F13B	P05160	F13B_HUMAN
UID263	P05164	Myeloperoxidase	MPO	P05164	PERM_HUMAN
UID264	P05164;P11678	Myeloperoxidase	EPX;MPO	P05164;P11678	PERE_HUMAN;PERM_HUMAN
UID265	P05362	Intercellular adhesion molecule 1	ICAM1	P05362	ICAM1_HUMAN
UID266	P05451;P48304	Lithostathine-1-alpha	REG1A;REG1B	P05451;P48304	REG1A_HUMAN;REG1B_HUMAN
UID267	P05452	Tetranectin	CLEC3B	P05452	TETN_HUMAN
UID268	P05543	Thyroxine-binding globulin	SERPINA7	P05543	THBG_HUMAN
UID269	P05546	Heparin cofactor 2	SERPIND1	P05546	HEP2_HUMAN
UID270	P05556	Integrin beta-1	ITGB1	P05556	ITB1_HUMAN
UID271	P05997	Collagen alpha-2(V) chain	COL5A2	P05997	CO5A2_HUMAN
UID272	P06132	Uroporphyrinogen decarboxylase	UROD	P06132	DCUP_HUMAN
UID273	P06276	Cholinesterase	BCHE	P06276	CHLE_HUMAN
UID274	P06312	Immunoglobulin kappa variable 4-1	IGKV4-1	P06312	KV401_HUMAN
UID275	P06396	Gelsolin	GSN	P06396	GELS_HUMAN
UID276	P06681	Complement C2	C2	P06681	CO2_HUMAN
UID277	P06702	Protein S100-A9	S100A9	P06702	S10A9_HUMAN
UID278	P06703	Protein S100-A6	S100A6	P06703	S10A6_HUMAN
UID279	P06727	Apolipoprotein A-IV	APOA4	P06727	APOA4_HUMAN
UID280	P06732	Creatine kinase M-type	CKM	P06732	KCRM_HUMAN
UID281	P06733	Alpha-enolase	ENO1	P06733	ENOA_HUMAN
UID282	P06744	Glucose-6-phosphate isomerase	GPI	P06744	G6PI_HUMAN
UID283	P06753;P07951;P09493;P67936	Tropomyosin alpha-3 chain	TPM1;TPM2;TPM3;TPM4	P06753;P07951;P09493;P67936	TPM1_HUMAN;TPM2_HUMAN;TPM3_HUMAN;TPM4_HUMAN
UID284	P07195	L-lactate dehydrogenase B chain	LDHB	P07195	LDHB_HUMAN
UID285	P07225	Vitamin K-dependent protein S	PROS1	P07225	PROS_HUMAN
UID286	P07237	Protein disulfide-isomerase	P4HB	P07237	PDIA1_HUMAN
UID287	P07307	Asialoglycoprotein receptor 2	ASGR2	P07307	ASGR2_HUMAN
UID288	P07333	Macrophage colony-stimulating factor 1 receptor	CSF1R	P07333	CSF1R_HUMAN
UID289	P07339	Cathepsin D	CTSD	P07339	CATD_HUMAN
UID290	P07357	Complement component C8 alpha chain	C8A	P07357	CO8A_HUMAN
UID291	P07358	Complement component C8 beta chain	C8B	P07358	CO8B_HUMAN
UID292	P07359	Platelet glycoprotein Ib alpha chain	GP1BA	P07359	GP1BA_HUMAN
UID293	P07360	Complement component C8 gamma chain	C8G	P07360	CO8G_HUMAN
UID294	P07384	Calpain-1 catalytic subunit	CAPN1	P07384	CAN1_HUMAN
UID295	P07437	Tubulin beta chain	TUBB	P07437	TBB5_HUMAN
UID296	P07451	Carbonic anhydrase 3	CA3	P07451	CAH3_HUMAN
UID297	P07602	Prosaposin	PSAP	P07602	SAP_HUMAN
UID298	P07686	Beta-hexosaminidase subunit beta	HEXB	P07686	HEXB_HUMAN
UID299	P07737	Profilin-1	PFN1	P07737	PROF1_HUMAN
UID300	P07738	Bisphosphoglycerate mutase	BPGM	P07738	PMGE_HUMAN
UID301	P07858	Cathepsin B	CTSB	P07858	CATB_HUMAN
UID302	P07900	Heat shock protein HSP 90-alpha	HSP90AA1	P07900	HS90A_HUMAN
UID303	P07900;P08238	Heat shock protein HSP 90-alpha	HSP90AA1;HSP90AB1	P07900;P08238;Q14568;Q58FF8	HS90A_HUMAN;HS90B_HUMAN
UID304	P07942	Laminin subunit beta-1	LAMB1	P07942	LAMB1_HUMAN
UID305	P07988	Pulmonary surfactant-associated protein B	SFTPB	P07988	PSPB_HUMAN
UID306	P07996	Thrombospondin-1	THBS1	P07996	TSP1_HUMAN
UID307	P07998	Ribonuclease pancreatic	RNASE1	P07998	RNAS1_HUMAN
UID308	P08123	Collagen alpha-2(I) chain	COL1A2	P08123	CO1A2_HUMAN
UID309	P08174	Complement decay-accelerating factor	CD55	P08174	DAF_HUMAN
UID310	P08185	Corticosteroid-binding globulin	SERPINA6	P08185	CBG_HUMAN
UID311	P08195	4F2 cell-surface antigen heavy chain	SLC3A2	P08195	4F2_HUMAN
UID312	P08238	Heat shock protein HSP 90-beta	HSP90AB1	P08238	HS90B_HUMAN
UID313	P08246	Neutrophil elastase	ELANE	P08246	ELNE_HUMAN
UID314	P08253	72 kDa type IV collagenase	MMP2	P08253	MMP2_HUMAN
UID315	P08294	Extracellular superoxide dismutase [Cu-Zn]	SOD3	P08294	SODE_HUMAN
UID316	P08311	Cathepsin G	CTSG	P08311	CATG_HUMAN
UID317	P08397	Porphobilinogen deaminase	HMBS	P08397	HEM3_HUMAN
UID318	P08493	Matrix Gla protein	MGP	P08493	MGP_HUMAN
UID319	P08519	Apolipoprotein(a)	LPA	P08519	APOA_HUMAN
UID320	P08571	Monocyte differentiation antigen CD14	CD14	P08571	CD14_HUMAN
UID321	P08572	Collagen alpha-2(IV) chain	COL4A2	P08572	CO4A2_HUMAN
UID322	P08603	Complement factor H	CFH	P08603	CFAH_HUMAN
UID323	P08603;Q02985	Complement factor H	CFH;CFHR3	P08603;Q02985	CFAH_HUMAN;FHR3_HUMAN
UID324	P08603;Q03591	Complement factor H	CFH;CFHR1	P08603;Q03591	CFAH_HUMAN;FHR1_HUMAN
UID325	P08637	Low affinity immunoglobulin gamma Fc region receptor III-A	FCGR3A	P08637	FCG3A_HUMAN
UID326	P08670	Vimentin	VIM	P08670	VIME_HUMAN
UID327	P08697	Alpha-2-antiplasmin	SERPINF2	P08697	A2AP_HUMAN
UID328	P08709	Coagulation factor VII	F7	P08709	FA7_HUMAN
UID329	P08833	Insulin-like growth factor-binding protein 1	IGFBP1	P08833	IBP1_HUMAN
UID330	P09105	Hemoglobin subunit theta-1	HBQ1	P09105	HBAT_HUMAN
UID331	P09211	Glutathione S-transferase P	GSTP1	P09211	GSTP1_HUMAN
UID332	P09382	Galectin-1	LGALS1	P09382	LEG1_HUMAN
UID333	P09486	SPARC	SPARC	P09486	SPRC_HUMAN
UID334	P09668	Pro-cathepsin H	CTSH	P09668	CATH_HUMAN
UID335	P09871	Complement C1s subcomponent	C1S	P09871	C1S_HUMAN
UID336	P09960	Leukotriene A-4 hydrolase	LTA4H	P09960	LKHA4_HUMAN
UID337	P09972	Fructose-bisphosphate aldolase C	ALDOC	P09972	ALDOC_HUMAN
UID338	P0C0L4	Complement C4-A	C4A	P0C0L4	CO4A_HUMAN
UID339	P0C0L4;P0C0L5	Complement C4-A	C4A;C4B	P0C0L4;P0C0L5	CO4A_HUMAN;CO4B_HUMAN
UID340	P0C0L5	Complement C4-B	C4B	P0C0L5	CO4B_HUMAN
UID341	P0DJI8	Serum amyloid A-1 protein	SAA1	P0DJI8	SAA1_HUMAN
UID342	P0DJI8;P0DJI9	Serum amyloid A-1 protein	SAA1;SAA2	P0DJI8;P0DJI9	SAA1_HUMAN;SAA2_HUMAN
UID343	P0DMV8;P0DMV9	Heat shock 70 kDa protein 1A	HSPA1A;HSPA1B	P0DMV8;P0DMV9;P34931	HS71A_HUMAN;HS71B_HUMAN
UID344	P0DOX2	Immunoglobulin alpha-2 heavy chain		P0DOX2	IGA2_HUMAN
UID345	P0DOX3	Immunoglobulin delta heavy chain		P0DOX3	IGD_HUMAN
UID346	P0DOX5	Immunoglobulin gamma-1 heavy chain		P0DOX5	IGG1_HUMAN
UID347	P0DOX7	Immunoglobulin kappa light chain		P0DOX7	IGK_HUMAN
UID348	P0DOY3	Immunoglobulin lambda constant 3	IGLC3	P0DOY3	IGLC3_HUMAN
UID349	P0DP23;P0DP24;P0DP25	Calmodulin-1	CALM1;CALM2;CALM3	P0DP23;P0DP24;P0DP25	CALM1_HUMAN;CALM2_HUMAN;CALM3_HUMAN
UID350	P0DTE1	Probable non-functional immunoglobulin heavy variable 3-38-3	IGHV3-38-3	P0DTE1	HV383_HUMAN
UID351	P10124	Serglycin	SRGN	P10124	SRGN_HUMAN
UID352	P10451	Osteopontin	SPP1	P10451	OSTP_HUMAN
UID353	P10586	Receptor-type tyrosine-protein phosphatase F	PTPRF	P10586;P23468	PTPRF_HUMAN
UID354	P10599	Thioredoxin	TXN	P10599	THIO_HUMAN
UID355	P10619	Lysosomal protective protein	CTSA	P10619	PPGB_HUMAN
UID356	P10643	Complement component C7	C7	P10643	CO7_HUMAN
UID357	P10645	Chromogranin-A	CHGA	P10645	CMGA_HUMAN
UID358	P10721	Mast/stem cell growth factor receptor Kit	KIT	P10721	KIT_HUMAN
UID359	P10768	S-formylglutathione hydrolase	ESD	P10768	ESTD_HUMAN
UID360	P10909	Clusterin	CLU	P10909	CLUS_HUMAN
UID361	P10915	Hyaluronan and proteoglycan link protein 1	HAPLN1	P10915	HPLN1_HUMAN
UID362	P11021	Endoplasmic reticulum chaperone BiP	HSPA5	P11021	BIP_HUMAN
UID363	P11047	Laminin subunit gamma-1	LAMC1	P11047	LAMC1_HUMAN
UID364	P11142	Heat shock cognate 71 kDa protein	HSPA8	P11142	HSP7C_HUMAN
UID365	P11142;P54652	Heat shock cognate 71 kDa protein	HSPA2;HSPA8	P11142;P54652	HSP72_HUMAN;HSP7C_HUMAN
UID366	P11166	Solute carrier family 2, facilitated glucose transporter member 1	SLC2A1	P11166	GTR1_HUMAN
UID367	P11171	Protein 4.1	EPB41	P11171	EPB41_HUMAN
UID368	P11226	Mannose-binding protein C	MBL2	P11226	MBL2_HUMAN
UID369	P11277	Spectrin beta chain, erythrocytic	SPTB	P11277	SPTB1_HUMAN
UID370	P11279	Lysosome-associated membrane glycoprotein 1	LAMP1	P11279	LAMP1_HUMAN
UID371	P11362	Fibroblast growth factor receptor 1	FGFR1	P11362	FGFR1_HUMAN
UID372	P11413	Glucose-6-phosphate 1-dehydrogenase	G6PD	P11413	G6PD_HUMAN
UID373	P11586	C-1-tetrahydrofolate synthase, cytoplasmic	MTHFD1	P11586	C1TC_HUMAN
UID374	P11597	Cholesteryl ester transfer protein	CETP	P11597	CETP_HUMAN
UID375	P11717	Cation-independent mannose-6-phosphate receptor	IGF2R	P11717	MPRI_HUMAN
UID376	P12107	Collagen alpha-1(XI) chain	COL11A1	P12107	COBA1_HUMAN
UID377	P12109	Collagen alpha-1(VI) chain	COL6A1	P12109	CO6A1_HUMAN
UID378	P12110	Collagen alpha-2(VI) chain	COL6A2	P12110	CO6A2_HUMAN
UID379	P12111	Collagen alpha-3(VI) chain	COL6A3	P12111	CO6A3_HUMAN
UID380	P12259	Coagulation factor V	F5	P12259	FA5_HUMAN
UID381	P12318	Low affinity immunoglobulin gamma Fc region receptor II-a	FCGR2A	P12318;P31994;P31995	FCG2A_HUMAN
UID382	P12821	Angiotensin-converting enzyme	ACE	P12821	ACE_HUMAN
UID383	P12829	Myosin light chain 4	MYL4	P12829	MYL4_HUMAN
UID384	P12830	Cadherin-1	CDH1	P12830	CADH1_HUMAN
UID385	P12955	Xaa-Pro dipeptidase	PEPD	P12955	PEPD_HUMAN
UID386	P13473	Lysosome-associated membrane glycoprotein 2	LAMP2	P13473	LAMP2_HUMAN
UID387	P13489	Ribonuclease inhibitor	RNH1	P13489	RINI_HUMAN
UID388	P13497	Bone morphogenetic protein 1	BMP1	P13497	BMP1_HUMAN
UID389	P13591	Neural cell adhesion molecule 1	NCAM1	P13591	NCAM1_HUMAN
UID390	P13598	Intercellular adhesion molecule 2	ICAM2	P13598	ICAM2_HUMAN
UID391	P13611	Versican core protein	VCAN	P13611	CSPG2_HUMAN
UID392	P13639	Elongation factor 2	EEF2	P13639	EF2_HUMAN
UID393	P13645	Keratin, type I cytoskeletal 10	KRT10	P13645	K1C10_HUMAN
UID394	P13645;P13646	Keratin, type I cytoskeletal 10	KRT10;KRT13	P13645;P13646	K1C10_HUMAN;K1C13_HUMAN
UID395	P13647	Keratin, type II cytoskeletal 5	KRT5	P13647	K2C5_HUMAN
UID396	P13671	Complement component C6	C6	P13671	CO6_HUMAN
UID397	P13716	Delta-aminolevulinic acid dehydratase	ALAD	P13716	HEM2_HUMAN
UID398	P13727	Bone marrow proteoglycan	PRG2	P13727	PRG2_HUMAN
UID399	P13796	Plastin-2	LCP1	P13796	PLSL_HUMAN
UID400	P13798	Acylamino-acid-releasing enzyme	APEH	P13798	ACPH_HUMAN
UID401	P13942	Collagen alpha-2(XI) chain	COL11A2	P13942	COBA2_HUMAN
UID402	P13987	CD59 glycoprotein	CD59	P13987	CD59_HUMAN
UID403	P14151	L-selectin	SELL	P14151	LYAM1_HUMAN
UID404	P14314	Glucosidase 2 subunit beta	PRKCSH	P14314	GLU2B_HUMAN
UID405	P14543	Nidogen-1	NID1	P14543	NID1_HUMAN
UID406	P14618	Pyruvate kinase PKM	PKM	P14618	KPYM_HUMAN
UID407	P14625	Endoplasmin	HSP90B1	P14625	ENPL_HUMAN
UID408	P14780	Matrix metalloproteinase-9	MMP9	P14780	MMP9_HUMAN
UID409	P15144	Aminopeptidase N	ANPEP	P15144	AMPN_HUMAN
UID410	P15151	Poliovirus receptor	PVR	P15151	PVR_HUMAN
UID411	P15169	Carboxypeptidase N catalytic chain	CPN1	P15169	CBPN_HUMAN
UID412	P15291	Beta-1,4-galactosyltransferase 1	B4GALT1	P15291	B4GT1_HUMAN
UID413	P15311	Ezrin	EZR	P15311	EZRI_HUMAN
UID414	P15311;P26038;P35241	Ezrin	EZR;MSN;RDX	P15311;P26038;P35241	EZRI_HUMAN;MOES_HUMAN;RADI_HUMAN
UID415	P15531	Nucleoside diphosphate kinase A	NME1	P15531	NDKA_HUMAN
UID416	P15531;P22392	Nucleoside diphosphate kinase A	NME1;NME2	P15531;P22392;O60361	NDKA_HUMAN;NDKB_HUMAN
UID417	P15814	Immunoglobulin lambda-like polypeptide 1	IGLL1	P15814	IGLL1_HUMAN
UID418	P16035	Metalloproteinase inhibitor 2	TIMP2	P16035	TIMP2_HUMAN
UID419	P16070	CD44 antigen	CD44	P16070	CD44_HUMAN
UID420	P16112	Aggrecan core protein	ACAN	P16112	PGCA_HUMAN
UID421	P16157	Ankyrin-1	ANK1	P16157	ANK1_HUMAN
UID422	P16930	Fumarylacetoacetase	FAH	P16930	FAAA_HUMAN
UID423	P17174	Aspartate aminotransferase, cytoplasmic	GOT1	P17174	AATC_HUMAN
UID424	P17301	Integrin alpha-2	ITGA2	P17301	ITA2_HUMAN
UID425	P17813	Endoglin	ENG	P17813	EGLN_HUMAN
UID426	P17858	ATP-dependent 6-phosphofructokinase, liver type	PFKL	P17858	PFKAL_HUMAN
UID427	P17900	Ganglioside GM2 activator	GM2A	P17900	SAP3_HUMAN
UID428	P17936	Insulin-like growth factor-binding protein 3	IGFBP3	P17936	IBP3_HUMAN
UID429	P17987	T-complex protein 1 subunit alpha	TCP1	P17987	TCPA_HUMAN
UID430	P18065	Insulin-like growth factor-binding protein 2	IGFBP2	P18065	IBP2_HUMAN
UID431	P18206	Vinculin	VCL	P18206	VINC_HUMAN
UID432	P18428	Lipopolysaccharide-binding protein	LBP	P18428	LBP_HUMAN
UID433	P18669	Phosphoglycerate mutase 1	PGAM1	P18669	PGAM1_HUMAN
UID434	P19021	Peptidyl-glycine alpha-amidating monooxygenase	PAM	P19021	AMD_HUMAN
UID435	P19022	Cadherin-2	CDH2	P19022	CADH2_HUMAN
UID436	P19320	Vascular cell adhesion protein 1	VCAM1	P19320	VCAM1_HUMAN
UID437	P19652	Alpha-1-acid glycoprotein 2	ORM2	P19652	A1AG2_HUMAN
UID438	P19801	Amiloride-sensitive amine oxidase [copper-containing]	AOC1	P19801	AOC1_HUMAN
UID439	P19823	Inter-alpha-trypsin inhibitor heavy chain H2	ITIH2	P19823	ITIH2_HUMAN
UID440	P19827	Inter-alpha-trypsin inhibitor heavy chain H1	ITIH1	P19827	ITIH1_HUMAN
UID441	P20160	Azurocidin	AZU1	P20160	CAP7_HUMAN
UID442	P20618	Proteasome subunit beta type-1	PSMB1	P20618	PSB1_HUMAN
UID443	P20774	Mimecan	OGN	P20774	MIME_HUMAN
UID444	P20810	Calpastatin	CAST	P20810	ICAL_HUMAN
UID445	P20851	C4b-binding protein beta chain	C4BPB	P20851	C4BPB_HUMAN
UID446	P20908	Collagen alpha-1(V) chain	COL5A1	P20908	CO5A1_HUMAN
UID447	P20930	Filaggrin	FLG	P20930	FILA_HUMAN
UID448	P20933	N(4)-(beta-N-acetylglucosaminyl)-L-asparaginase	AGA	P20933	ASPG_HUMAN
UID449	P21333	Filamin-A	FLNA	P21333	FLNA_HUMAN
UID450	P22105	Tenascin-X	TNXB	P22105	TENX_HUMAN
UID451	P22234	Bifunctional phosphoribosylaminoimidazole carboxylase/phosphoribosylaminoimidazole succinocarboxamide synthetase	PAICS	P22234	PUR6_HUMAN
UID452	P22314	Ubiquitin-like modifier-activating enzyme 1	UBA1	P22314	UBA1_HUMAN
UID453	P22352	Glutathione peroxidase 3	GPX3	P22352	GPX3_HUMAN
UID454	P22392	Nucleoside diphosphate kinase B	NME2	P22392;O60361	NDKB_HUMAN
UID455	P22692	Insulin-like growth factor-binding protein 4	IGFBP4	P22692	IBP4_HUMAN
UID456	P22792	Carboxypeptidase N subunit 2	CPN2	P22792	CPN2_HUMAN
UID457	P22891	Vitamin K-dependent protein Z	PROZ	P22891	PROZ_HUMAN
UID458	P22897	Macrophage mannose receptor 1	MRC1	P22897	MRC1_HUMAN
UID459	P23083	Immunoglobulin heavy variable 1-2	IGHV1-2	P23083	HV102_HUMAN
UID460	P23142	Fibulin-1	FBLN1	P23142	FBLN1_HUMAN
UID461	P23284	Peptidyl-prolyl cis-trans isomerase B	PPIB	P23284	PPIB_HUMAN
UID462	P23381	Tryptophan--tRNA ligase, cytoplasmic	WARS1	P23381	SYWC_HUMAN
UID463	P23470	Receptor-type tyrosine-protein phosphatase gamma	PTPRG	P23470	PTPRG_HUMAN
UID464	P23471	Receptor-type tyrosine-protein phosphatase zeta	PTPRZ1	P23471	PTPRZ_HUMAN
UID465	P23526	Adenosylhomocysteinase	AHCY	P23526	SAHH_HUMAN
UID466	P23528	Cofilin-1	CFL1	P23528	COF1_HUMAN
UID467	P24043	Laminin subunit alpha-2	LAMA2	P24043	LAMA2_HUMAN
UID468	P24158	Myeloblastin	PRTN3	P24158	PRTN3_HUMAN
UID469	P24387	Corticotropin-releasing factor-binding protein	CRHBP	P24387	CRHBP_HUMAN
UID470	P24592	Insulin-like growth factor-binding protein 6	IGFBP6	P24592	IBP6_HUMAN
UID471	P24593	Insulin-like growth factor-binding protein 5	IGFBP5	P24593	IBP5_HUMAN
UID472	P24666	Low molecular weight phosphotyrosine protein phosphatase	ACP1	P24666	PPAC_HUMAN
UID473	P24821	Tenascin	TNC	P24821	TENA_HUMAN
UID474	P25311	Zinc-alpha-2-glycoprotein	AZGP1	P25311	ZA2G_HUMAN
UID475	P25786	Proteasome subunit alpha type-1	PSMA1	P25786	PSA1_HUMAN
UID476	P25788	Proteasome subunit alpha type-3	PSMA3	P25788	PSA3_HUMAN
UID477	P25789	Proteasome subunit alpha type-4	PSMA4	P25789	PSA4_HUMAN
UID478	P26038	Moesin	MSN	P26038	MOES_HUMAN
UID479	P26447	Protein S100-A4	S100A4	P26447	S10A4_HUMAN
UID480	P26927	Hepatocyte growth factor-like protein	MST1	P26927	HGFL_HUMAN
UID481	P26927;Q2TV78	Hepatocyte growth factor-like protein	MST1;MST1L	P26927;Q2TV78	HGFL_HUMAN;MST1L_HUMAN
UID482	P27105	Stomatin	STOM	P27105	STOM_HUMAN
UID483	P27169	Serum paraoxonase/arylesterase 1	PON1	P27169	PON1_HUMAN
UID484	P27348;P31946;P31947;P61981;P62258;P63104;Q04917	14-3-3 protein theta	SFN;YWHAB;YWHAE;YWHAG;YWHAH;YWHAQ;YWHAZ	P27348;P31946;P31947;P61981;P62258;P63104;Q04917	1433B_HUMAN;1433E_HUMAN;1433F_HUMAN;1433G_HUMAN;1433S_HUMAN;1433T_HUMAN;1433Z_HUMAN
UID485	P27487	Dipeptidyl peptidase 4	DPP4	P27487	DPP4_HUMAN
UID486	P27797	Calreticulin	CALR	P27797	CALR_HUMAN
UID487	P27918	Properdin	CFP	P27918	PROP_HUMAN
UID488	P28066	Proteasome subunit alpha type-5	PSMA5	P28066	PSA5_HUMAN
UID489	P28070	Proteasome subunit beta type-4	PSMB4	P28070	PSB4_HUMAN
UID490	P28074	Proteasome subunit beta type-5	PSMB5	P28074	PSB5_HUMAN
UID491	P28300	Protein-lysine 6-oxidase	LOX	P28300	LYOX_HUMAN
UID492	P28799	Progranulin	GRN	P28799	GRN_HUMAN
UID493	P28827	Receptor-type tyrosine-protein phosphatase mu	PTPRM	P28827	PTPRM_HUMAN
UID494	P29279	CCN family member 2	CCN2	P29279	CCN2_HUMAN
UID495	P29401	Transketolase	TKT	P29401	TKT_HUMAN
UID496	P29508	Serpin B3	SERPINB3	P29508	SPB3_HUMAN
UID497	P29622	Kallistatin	SERPINA4	P29622	KAIN_HUMAN
UID498	P29966	Myristoylated alanine-rich C-kinase substrate	MARCKS	P29966	MARCS_HUMAN
UID499	P30041	Peroxiredoxin-6	PRDX6	P30041	PRDX6_HUMAN
UID500	P30043	Flavin reductase (NADPH)	BLVRB	P30043	BLVRB_HUMAN
UID501	P30046	D-dopachrome decarboxylase	DDT	P30046;A6NHG4	DOPD_HUMAN
UID502	P30085	UMP-CMP kinase	CMPK1	P30085	KCY_HUMAN
UID503	P30086	Phosphatidylethanolamine-binding protein 1	PEBP1	P30086	PEBP1_HUMAN
UID504	P30101	Protein disulfide-isomerase A3	PDIA3	P30101	PDIA3_HUMAN
UID505	P30153	Serine/threonine-protein phosphatase 2A 65 kDa regulatory subunit A alpha isoform	PPP2R1A	P30153	2AAA_HUMAN
UID506	P30530	Tyrosine-protein kinase receptor UFO	AXL	P30530	UFO_HUMAN
UID507	P30566	Adenylosuccinate lyase	ADSL	P30566	PUR8_HUMAN
UID508	P30613	Pyruvate kinase PKLR	PKLR	P30613	KPYR_HUMAN
UID509	P30626	Sorcin	SRI	P30626	SORCN_HUMAN
UID510	P31146	Coronin-1A	CORO1A	P31146	COR1A_HUMAN
UID511	P31150;P50395	Rab GDP dissociation inhibitor alpha	GDI1;GDI2	P31150;P50395	GDIA_HUMAN;GDIB_HUMAN
UID512	P31939	Bifunctional purine biosynthesis protein ATIC	ATIC	P31939	PUR9_HUMAN
UID513	P31944	Caspase-14	CASP14	P31944	CASPE_HUMAN
UID514	P31948	Stress-induced-phosphoprotein 1	STIP1	P31948	STIP1_HUMAN
UID515	P32119	Peroxiredoxin-2	PRDX2	P32119	PRDX2_HUMAN
UID516	P33151	Cadherin-5	CDH5	P33151	CADH5_HUMAN
UID517	P33908	Mannosyl-oligosaccharide 1,2-alpha-mannosidase IA	MAN1A1	P33908	MA1A1_HUMAN
UID518	P34096	Ribonuclease 4	RNASE4	P34096	RNAS4_HUMAN
UID519	P34932	Heat shock 70 kDa protein 4	HSPA4	P34932	HSP74_HUMAN
UID520	P35030	Trypsin-3	PRSS3	P35030	TRY3_HUMAN
UID521	P35247	Pulmonary surfactant-associated protein D	SFTPD	P35247	SFTPD_HUMAN
UID522	P35442	Thrombospondin-2	THBS2	P35442	TSP2_HUMAN
UID523	P35443	Thrombospondin-4	THBS4	P35443	TSP4_HUMAN
UID524	P35443;P49747	Thrombospondin-4	COMP;THBS4	P35443;P49747	COMP_HUMAN;TSP4_HUMAN
UID525	P35542	Serum amyloid A-4 protein	SAA4	P35542	SAA4_HUMAN
UID526	P35555	Fibrillin-1	FBN1	P35555	FBN1_HUMAN
UID527	P35556	Fibrillin-2	FBN2	P35556	FBN2_HUMAN
UID528	P35579	Myosin-9	MYH9	P35579	MYH9_HUMAN
UID529	P35590	Tyrosine-protein kinase receptor Tie-1	TIE1	P35590	TIE1_HUMAN
UID530	P35754	Glutaredoxin-1	GLRX	P35754	GLRX1_HUMAN
UID531	P35858	Insulin-like growth factor-binding protein complex acid labile subunit	IGFALS	P35858	ALS_HUMAN
UID532	P35908	Keratin, type II cytoskeletal 2 epidermal	KRT2	P35908	K22E_HUMAN
UID533	P35916	Vascular endothelial growth factor receptor 3	FLT4	P35916	VGFR3_HUMAN
UID534	P36955	Pigment epithelium-derived factor	SERPINF1	P36955	PEDF_HUMAN
UID535	P36980	Complement factor H-related protein 2	CFHR2	P36980	FHR2_HUMAN
UID536	P36980;Q03591	Complement factor H-related protein 2	CFHR1;CFHR2	P36980;Q03591	FHR1_HUMAN;FHR2_HUMAN
UID537	P37802	Transgelin-2	TAGLN2	P37802	TAGL2_HUMAN
UID538	P37837	Transaldolase	TALDO1	P37837	TALDO_HUMAN
UID539	P37840	Alpha-synuclein	SNCA	P37840	SYUA_HUMAN
UID540	P38606	V-type proton ATPase catalytic subunit A	ATP6V1A	P38606	VATA_HUMAN
UID541	P39059	Collagen alpha-1(XV) chain	COL15A1	P39059	COFA1_HUMAN
UID542	P39060	Collagen alpha-1(XVIII) chain	COL18A1	P39060	COIA1_HUMAN
UID543	P40189	Interleukin-6 receptor subunit beta	IL6ST	P40189	IL6RB_HUMAN
UID544	P40197	Platelet glycoprotein V	GP5	P40197	GPV_HUMAN
UID545	P40227	T-complex protein 1 subunit zeta	CCT6A	P40227	TCPZ_HUMAN
UID546	P40925	Malate dehydrogenase, cytoplasmic	MDH1	P40925	MDHC_HUMAN
UID547	P41222	Prostaglandin-H2 D-isomerase	PTGDS	P41222	PTGDS_HUMAN
UID548	P41271	Neuroblastoma suppressor of tumorigenicity 1	NBL1	P41271	NBL1_HUMAN
UID549	P43121	Cell surface glycoprotein MUC18	MCAM	P43121	MUC18_HUMAN
UID550	P43251	Biotinidase	BTD	P43251	BTD_HUMAN
UID551	P43487	Ran-specific GTPase-activating protein	RANBP1	P43487	RANG_HUMAN
UID552	P43652	Afamin	AFM	P43652	AFAM_HUMAN
UID553	P45974	Ubiquitin carboxyl-terminal hydrolase 5	USP5	P45974	UBP5_HUMAN
UID554	P46531	Neurogenic locus notch homolog protein 1	NOTCH1	P46531	NOTC1_HUMAN
UID555	P48506	Glutamate--cysteine ligase catalytic subunit	GCLC	P48506	GSH1_HUMAN
UID556	P48637	Glutathione synthetase	GSS	P48637	GSHB_HUMAN
UID557	P48643	T-complex protein 1 subunit epsilon	CCT5	P48643	TCPE_HUMAN
UID558	P48740	Mannan-binding lectin serine protease 1	MASP1	P48740	MASP1_HUMAN
UID559	P48745	CCN family member 3	CCN3	P48745	CCN3_HUMAN
UID560	P49247	Ribose-5-phosphate isomerase	RPIA	P49247	RPIA_HUMAN
UID561	P49327	Fatty acid synthase	FASN	P49327	FAS_HUMAN
UID562	P49368	T-complex protein 1 subunit gamma	CCT3	P49368	TCPG_HUMAN
UID563	P49720	Proteasome subunit beta type-3	PSMB3	P49720	PSB3_HUMAN
UID564	P49746	Thrombospondin-3	THBS3	P49746	TSP3_HUMAN
UID565	P49747	Cartilage oligomeric matrix protein	COMP	P49747	COMP_HUMAN
UID566	P49773	Adenosine 5'-monophosphoramidase HINT1	HINT1	P49773	HINT1_HUMAN
UID567	P49908	Selenoprotein P	SELENOP	P49908	SEPP1_HUMAN
UID568	P49913	Cathelicidin antimicrobial peptide	CAMP	P49913	CAMP_HUMAN
UID569	P50281	Matrix metalloproteinase-14	MMP14	P50281	MMP14_HUMAN
UID570	P50395	Rab GDP dissociation inhibitor beta	GDI2	P50395	GDIB_HUMAN
UID571	P50502	Hsc70-interacting protein	ST13	P50502;Q8NFI4	F10A1_HUMAN
UID572	P50990	T-complex protein 1 subunit theta	CCT8	P50990	TCPQ_HUMAN
UID573	P50991	T-complex protein 1 subunit delta	CCT4	P50991	TCPD_HUMAN
UID574	P51693	Amyloid beta precursor like protein 1	APLP1	P51693	APLP1_HUMAN
UID575	P51884	Lumican	LUM	P51884	LUM_HUMAN
UID576	P52209	6-phosphogluconate dehydrogenase, decarboxylating	PGD	P52209	6PGD_HUMAN
UID577	P52565	Rho GDP-dissociation inhibitor 1	ARHGDIA	P52565	GDIR1_HUMAN
UID578	P53004	Biliverdin reductase A	BLVRA	P53004	BIEA_HUMAN
UID579	P53396	ATP-citrate synthase	ACLY	P53396	ACLY_HUMAN
UID580	P54108	Cysteine-rich secretory protein 3	CRISP3	P54108	CRIS3_HUMAN
UID581	P54289	Voltage-dependent calcium channel subunit alpha-2/delta-1	CACNA2D1	P54289	CA2D1_HUMAN
UID582	P54802	Alpha-N-acetylglucosaminidase	NAGLU	P54802	ANAG_HUMAN
UID583	P55058	Phospholipid transfer protein	PLTP	P55058	PLTP_HUMAN
UID584	P55072	Transitional endoplasmic reticulum ATPase	VCP	P55072	TERA_HUMAN
UID585	P55285	Cadherin-6	CDH6	P55285	CADH6_HUMAN
UID586	P55287	Cadherin-11	CDH11	P55287	CAD11_HUMAN
UID587	P55290	Cadherin-13	CDH13	P55290	CAD13_HUMAN
UID588	P59665;P59666	Neutrophil defensin 1	DEFA1;DEFA3	P59665;P59666	DEF1_HUMAN;DEF3_HUMAN
UID589	P60174	Triosephosphate isomerase	TPI1	P60174	TPIS_HUMAN
UID590	P60660	Myosin light polypeptide 6	MYL6	P60660	MYL6_HUMAN
UID591	P60709;P63261	Actin, cytoplasmic 1	ACTB;ACTG1	P60709;P63261	ACTB_HUMAN;ACTG_HUMAN
UID592	P60709;P63261;Q562R1	Actin, cytoplasmic 1	ACTB;ACTBL2;ACTG1	P60709;P62736;P63261;P63267;P68032;P68133;Q6S8J3;Q9BYX7;A5A3E0;Q562R1	ACTBL_HUMAN;ACTB_HUMAN;ACTG_HUMAN
UID593	P60842	Eukaryotic initiation factor 4A-I	EIF4A1	P60842	IF4A1_HUMAN
UID594	P60842;Q14240	Eukaryotic initiation factor 4A-I	EIF4A1;EIF4A2	P60842;Q14240	IF4A1_HUMAN;IF4A2_HUMAN
UID595	P60900	Proteasome subunit alpha type-6	PSMA6	P60900	PSA6_HUMAN
UID596	P61088	Ubiquitin-conjugating enzyme E2 N	UBE2N	P61088	UBE2N_HUMAN
UID597	P61160	Actin-related protein 2	ACTR2	P61160	ARP2_HUMAN
UID598	P61626	Lysozyme C	LYZ	P61626	LYSC_HUMAN
UID599	P61769	Beta-2-microglobulin	B2M	P61769	B2MG_HUMAN
UID600	P61916	NPC intracellular cholesterol transporter 2	NPC2	P61916	NPC2_HUMAN
UID601	P62195	26S proteasome regulatory subunit 8	PSMC5	P62195	PRS8_HUMAN
UID602	P62258	14-3-3 protein epsilon	YWHAE	P62258	1433E_HUMAN
UID603	P62328	Thymosin beta-4	TMSB4X	P62328	TYB4_HUMAN
UID604	P62736;P68133	Actin, aortic smooth muscle	ACTA1;ACTA2	P62736;P63267;P68032;P68133	ACTA_HUMAN;ACTS_HUMAN
UID605	P62805	Histone H4	H4C1	P62805	H4_HUMAN
UID606	P62826	GTP-binding nuclear protein Ran	RAN	P62826	RAN_HUMAN
UID607	P62937	Peptidyl-prolyl cis-trans isomerase A	PPIA	P62937	PPIA_HUMAN
UID608	P62979	Ubiquitin-ribosomal protein eS31 fusion protein	RPS27A	P0CG47;P0CG48;P62979;P62987	RS27A_HUMAN
UID609	P63104	14-3-3 protein zeta/delta	YWHAZ	P63104	1433Z_HUMAN
UID610	P63241	Eukaryotic translation initiation factor 5A-1	EIF5A	P63241;Q9GZV4;Q6IS14	IF5A1_HUMAN
UID611	P68104;Q05639;Q5VTE0	Elongation factor 1-alpha 1	EEF1A1;EEF1A1P5;EEF1A2	P68104;Q05639;Q5VTE0	EF1A1_HUMAN;EF1A2_HUMAN;EF1A3_HUMAN
UID612	P68104;Q5VTE0	Elongation factor 1-alpha 1	EEF1A1;EEF1A1P5	P68104;Q5VTE0	EF1A1_HUMAN;EF1A3_HUMAN
UID613	P68366;Q9BQE3	Tubulin alpha-4A chain	TUBA1C;TUBA4A	A6NHL2;P68363;P68366;Q71U36;Q9BQE3	TBA1C_HUMAN;TBA4A_HUMAN
UID614	P68871	Hemoglobin subunit beta	HBB	P68871	HBB_HUMAN
UID615	P69891	Hemoglobin subunit gamma-1	HBG1	P69891	HBG1_HUMAN
UID616	P69891;P69892	Hemoglobin subunit gamma-1	HBG1;HBG2	P69891;P69892	HBG1_HUMAN;HBG2_HUMAN
UID617	P69892	Hemoglobin subunit gamma-2	HBG2	P69892	HBG2_HUMAN
UID618	P69905	Hemoglobin subunit alpha	HBA1	P69905	HBA_HUMAN
UID619	P78371	T-complex protein 1 subunit beta	CCT2	P78371	TCPB_HUMAN
UID620	P78417	Glutathione S-transferase omega-1	GSTO1	P78417	GSTO1_HUMAN
UID621	P78509	Reelin	RELN	P78509	RELN_HUMAN
UID622	P80108	Phosphatidylinositol-glycan-specific phospholipase D	GPLD1	P80108	PHLD_HUMAN
UID623	P80370	Protein delta homolog 1	DLK1	P80370	DLK1_HUMAN
UID624	P80723	Brain acid soluble protein 1	BASP1	P80723	BASP1_HUMAN
UID625	P81172	Hepcidin	HAMP	P81172	HEPC_HUMAN
UID626	P84243	Histone H3.3	H3-3A	P68431;P84243;Q16695;Q6NXT2;Q71DI3;Q5TEC6	H33_HUMAN
UID627	P98095	Fibulin-2	FBLN2	P98095	FBLN2_HUMAN
UID628	P98160	Basement membrane-specific heparan sulfate proteoglycan core protein	HSPG2	P98160	PGBM_HUMAN
UID629	P99999	Cytochrome c	CYCS	P99999	CYC_HUMAN
UID630	Q00013	55 kDa erythrocyte membrane protein	MPP1	Q00013	EM55_HUMAN
UID631	Q00610	Clathrin heavy chain 1	CLTC	P53675;Q00610	CLH1_HUMAN
UID632	Q01459	Di-N-acetylchitobiase	CTBS	Q01459	DIAC_HUMAN
UID633	Q01469	Fatty acid-binding protein 5	FABP5	Q01469	FABP5_HUMAN
UID634	Q02487	Desmocollin-2	DSC2	Q02487	DSC2_HUMAN
UID635	Q02985	Complement factor H-related protein 3	CFHR3	Q02985	FHR3_HUMAN
UID636	Q02985;Q92496	Complement factor H-related protein 3	CFHR3;CFHR4	Q02985;Q92496	FHR3_HUMAN;FHR4_HUMAN
UID637	Q03167	Transforming growth factor beta receptor type 3	TGFBR3	Q03167	TGBR3_HUMAN
UID638	Q03591	Complement factor H-related protein 1	CFHR1	Q03591	FHR1_HUMAN
UID639	Q04721	Neurogenic locus notch homolog protein 2	NOTCH2	Q04721	NOTC2_HUMAN
UID640	Q04756	Hepatocyte growth factor activator	HGFAC	Q04756	HGFA_HUMAN
UID641	Q04760	Lactoylglutathione lyase	GLO1	Q04760	LGUL_HUMAN
UID642	Q06033	Inter-alpha-trypsin inhibitor heavy chain H3	ITIH3	Q06033	ITIH3_HUMAN
UID643	Q06828	Fibromodulin	FMOD	Q06828	FMOD_HUMAN
UID644	Q06830	Peroxiredoxin-1	PRDX1	Q06830	PRDX1_HUMAN
UID645	Q06830;Q13162	Peroxiredoxin-1	PRDX1;PRDX4	Q06830;Q13162	PRDX1_HUMAN;PRDX4_HUMAN
UID646	Q07507	Dermatopontin	DPT	Q07507	DERM_HUMAN
UID647	Q07954	Prolow-density lipoprotein receptor-related protein 1	LRP1	Q07954	LRP1_HUMAN
UID648	Q08380	Galectin-3-binding protein	LGALS3BP	Q08380	LG3BP_HUMAN
UID649	Q08495	Dematin	DMTN	Q08495	DEMA_HUMAN
UID650	Q08554	Desmocollin-1	DSC1	Q08554	DSC1_HUMAN
UID651	Q08830	Fibrinogen-like protein 1	FGL1	Q08830	FGL1_HUMAN
UID652	Q08ET2	Sialic acid-binding Ig-like lectin 14	SIGLEC14	O15389;Q08ET2	SIG14_HUMAN
UID653	Q10588	ADP-ribosyl cyclase/cyclic ADP-ribose hydrolase 2	BST1	Q10588	BST1_HUMAN
UID654	Q12794	Hyaluronidase-1	HYAL1	Q12794	HYAL1_HUMAN
UID655	Q12805	EGF-containing fibulin-like extracellular matrix protein 1	EFEMP1	Q12805	FBLN3_HUMAN
UID656	Q12841	Follistatin-related protein 1	FSTL1	Q12841	FSTL1_HUMAN
UID657	Q12860	Contactin-1	CNTN1	Q12860	CNTN1_HUMAN
UID658	Q12864	Cadherin-17	CDH17	Q12864	CAD17_HUMAN
UID659	Q12884	Prolyl endopeptidase FAP	FAP	Q12884	SEPR_HUMAN
UID660	Q12907	Vesicular integral-membrane protein VIP36	LMAN2	Q12907	LMAN2_HUMAN
UID661	Q12913	Receptor-type tyrosine-protein phosphatase eta	PTPRJ	Q12913	PTPRJ_HUMAN
UID662	Q13093	Platelet-activating factor acetylhydrolase	PLA2G7	Q13093	PAFA_HUMAN
UID663	Q13103	Secreted phosphoprotein 24	SPP2	Q13103	SPP24_HUMAN
UID664	Q13201	Multimerin-1	MMRN1	Q13201	MMRN1_HUMAN
UID665	Q13228	Methanethiol oxidase	SELENBP1	Q13228	SBP1_HUMAN
UID666	Q13308	Inactive tyrosine-protein kinase 7	PTK7	Q13308	PTK7_HUMAN
UID667	Q13332	Receptor-type tyrosine-protein phosphatase S	PTPRS	Q13332	PTPRS_HUMAN
UID668	Q13404;Q15819	Ubiquitin-conjugating enzyme E2 variant 1	UBE2V1;UBE2V2	Q13404;Q15819	UB2V1_HUMAN;UB2V2_HUMAN
UID669	Q13421	Mesothelin	MSLN	Q13421	MSLN_HUMAN
UID670	Q13449	Limbic system-associated membrane protein	LSAMP	Q13449	LSAMP_HUMAN
UID671	Q13477	Mucosal addressin cell adhesion molecule 1	MADCAM1	Q13477	MADCA_HUMAN
UID672	Q13630	GDP-L-fucose synthase	GFUS	Q13630	FCL_HUMAN
UID673	Q13740	CD166 antigen	ALCAM	Q13740	CD166_HUMAN
UID674	Q13790	Apolipoprotein F	APOF	Q13790	APOF_HUMAN
UID675	Q13822	Ectonucleotide pyrophosphatase/phosphodiesterase family member 2	ENPP2	Q13822	ENPP2_HUMAN
UID676	Q13867	Bleomycin hydrolase	BLMH	Q13867	BLMH_HUMAN
UID677	Q14019	Coactosin-like protein	COTL1	Q14019	COTL1_HUMAN
UID678	Q14112	Nidogen-2	NID2	Q14112	NID2_HUMAN
UID679	Q14118	Dystroglycan 1	DAG1	Q14118	DAG1_HUMAN
UID680	Q14126	Desmoglein-2	DSG2	Q14126	DSG2_HUMAN
UID681	Q14314	Fibroleukin	FGL2	Q14314	FGL2_HUMAN
UID682	Q14515	SPARC-like protein 1	SPARCL1	Q14515	SPRL1_HUMAN
UID683	Q14520	Hyaluronan-binding protein 2	HABP2	Q14520	HABP2_HUMAN
UID684	Q14574	Desmocollin-3	DSC3	Q14574	DSC3_HUMAN
UID685	Q14624	Inter-alpha-trypsin inhibitor heavy chain H4	ITIH4	Q14624	ITIH4_HUMAN
UID686	Q14697	Neutral alpha-glucosidase AB	GANAB	Q14697	GANAB_HUMAN
UID687	Q14766	Latent-transforming growth factor beta-binding protein 1	LTBP1	Q14766	LTBP1_HUMAN
UID688	Q14974	Importin subunit beta-1	KPNB1	Q14974	IMB1_HUMAN
UID689	Q15063	Periostin	POSTN	Q15063	POSTN_HUMAN
UID690	Q15113	Procollagen C-endopeptidase enhancer 1	PCOLCE	Q15113	PCOC1_HUMAN
UID691	Q15166	Serum paraoxonase/lactonase 3	PON3	Q15166	PON3_HUMAN
UID692	Q15485	Ficolin-2	FCN2	Q15485	FCN2_HUMAN
UID693	Q15582	Transforming growth factor-beta-induced protein ig-h3	TGFBI	Q15582	BGH3_HUMAN
UID694	Q15828	Cystatin-M	CST6	Q15828	CYTM_HUMAN
UID695	Q15848	Adiponectin	ADIPOQ	Q15848	ADIPO_HUMAN
UID696	Q15942	Zyxin	ZYX	Q15942	ZYX_HUMAN
UID697	Q16270	Insulin-like growth factor-binding protein 7	IGFBP7	Q16270	IBP7_HUMAN
UID698	Q16610	Extracellular matrix protein 1	ECM1	Q16610	ECM1_HUMAN
UID699	Q16627	C-C motif chemokine 14	CCL14	Q16627	CCL14_HUMAN
UID700	Q16658	Fascin	FSCN1	Q16658	FSCN1_HUMAN
UID701	Q16706	Alpha-mannosidase 2	MAN2A1	Q16706	MA2A1_HUMAN
UID702	Q16775	Hydroxyacylglutathione hydrolase, mitochondrial	HAGH	Q16775	GLO2_HUMAN
UID703	Q16819	Meprin A subunit alpha	MEP1A	Q16819	MEP1A_HUMAN
UID704	Q16851	UTP--glucose-1-phosphate uridylyltransferase	UGP2	Q16851	UGPA_HUMAN
UID705	Q16853	Membrane primary amine oxidase	AOC3	Q16853	AOC3_HUMAN
UID706	Q4LDE5	Sushi, von Willebrand factor type A, EGF and pentraxin domain-containing protein 1	SVEP1	Q4LDE5	SVEP1_HUMAN
UID707	Q5D862	Filaggrin-2	FLG2	Q5D862	FILA2_HUMAN
UID708	Q5KU26	Collectin-12	COLEC12	Q5KU26	COL12_HUMAN
UID709	Q5TDH0	Protein DDI1 homolog 2	DDI2	Q5TDH0	DDI2_HUMAN
UID710	Q5VY43	Platelet endothelial aggregation receptor 1	PEAR1	Q5VY43	PEAR1_HUMAN
UID711	Q6B0K9	Hemoglobin subunit mu	HBM	Q6B0K9	HBM_HUMAN
UID712	Q6EMK4	Vasorin	VASN	Q6EMK4	VASN_HUMAN
UID713	Q6UVK1	Chondroitin sulfate proteoglycan 4	CSPG4	Q6UVK1	CSPG4_HUMAN
UID714	Q6UWP8	Suprabasin	SBSN	Q6UWP8	SBSN_HUMAN
UID715	Q6UX71	Plexin domain-containing protein 2	PLXDC2	Q6UX71	PXDC2_HUMAN
UID716	Q6UXB8	Peptidase inhibitor 16	PI16	Q6UXB8	PI16_HUMAN
UID717	Q6UXD5	Seizure 6-like protein 2	SEZ6L2	Q6UXD5	SE6L2_HUMAN
UID718	Q6UY14	ADAMTS-like protein 4	ADAMTSL4	Q6UY14	ATL4_HUMAN
UID719	Q6YHK3	CD109 antigen	CD109	Q6YHK3	CD109_HUMAN
UID720	Q76LX8	A disintegrin and metalloproteinase with thrombospondin motifs 13	ADAMTS13	Q76LX8	ATS13_HUMAN
UID721	Q7Z7G0	Target of Nesh-SH3	ABI3BP	Q7Z7G0	TARSH_HUMAN
UID722	Q7Z7M0	Multiple epidermal growth factor-like domains protein 8	MEGF8	Q7Z7M0	MEGF8_HUMAN
UID723	Q86SQ4	Adhesion G-protein coupled receptor G6	ADGRG6	Q86SQ4	AGRG6_HUMAN
UID724	Q86U17	Serpin A11	SERPINA11	Q86U17	SPA11_HUMAN
UID725	Q86UX7	Fermitin family homolog 3	FERMT3	Q86UX7	URP2_HUMAN
UID726	Q86VB7	Scavenger receptor cysteine-rich type 1 protein M130	CD163	Q86VB7	C163A_HUMAN
UID727	Q86VP6	Cullin-associated NEDD8-dissociated protein 1	CAND1	Q86VP6	CAND1_HUMAN
UID728	Q86X29	Lipolysis-stimulated lipoprotein receptor	LSR	Q86X29	LSR_HUMAN
UID729	Q86YA3	Protein ZGRF1	ZGRF1	Q86YA3	ZGRF1_HUMAN
UID730	Q8IUL8	Cartilage intermediate layer protein 2	CILP2	Q8IUL8	CILP2_HUMAN
UID731	Q8IWV2	Contactin-4	CNTN4	Q8IWV2	CNTN4_HUMAN
UID732	Q8IZF2	Adhesion G protein-coupled receptor F5	ADGRF5	Q8IZF2	AGRF5_HUMAN
UID733	Q8N2S1	Latent-transforming growth factor beta-binding protein 4	LTBP4	Q8N2S1	LTBP4_HUMAN
UID734	Q8N6C5	Immunoglobulin superfamily member 1	IGSF1	Q8N6C5	IGSF1_HUMAN
UID735	Q8N6C8	Leukocyte immunoglobulin-like receptor subfamily A member 3	LILRA3	O75022;P59901;Q8N423;Q8N6C8;Q6PI73	LIRA3_HUMAN
UID736	Q8NBJ4	Golgi membrane protein 1	GOLM1	Q8NBJ4	GOLM1_HUMAN
UID737	Q8NBP7	Proprotein convertase subtilisin/kexin type 9	PCSK9	Q8NBP7	PCSK9_HUMAN
UID738	Q8NDA2	Hemicentin-2	HMCN2	Q8NDA2	HMCN2_HUMAN
UID739	Q8TDY8	Immunoglobulin superfamily DCC subclass member 4	IGDCC4	Q8TDY8	IGDC4_HUMAN
UID740	Q8TEU8	WAP, Kazal, immunoglobulin, Kunitz and NTR domain-containing protein 2	WFIKKN2	Q8TEU8	WFKN2_HUMAN
UID741	Q8WWA0	Intelectin-1	ITLN1	Q8WWA0;Q8WWU7	ITLN1_HUMAN
UID742	Q8WWZ8	Oncoprotein-induced transcript 3 protein	OIT3	Q8WWZ8	OIT3_HUMAN
UID743	Q8WZ75	Roundabout homolog 4	ROBO4	Q8WZ75	ROBO4_HUMAN
UID744	Q92496	Complement factor H-related protein 4	CFHR4	Q92496	FHR4_HUMAN
UID745	Q92520	Protein FAM3C	FAM3C	Q92520	FAM3C_HUMAN
UID746	Q92626	Peroxidasin homolog	PXDN	Q92626	PXDN_HUMAN
UID747	Q92820	Gamma-glutamyl hydrolase	GGH	Q92820	GGH_HUMAN
UID748	Q92823	Neuronal cell adhesion molecule	NRCAM	Q92823	NRCAM_HUMAN
UID749	Q92859	Neogenin	NEO1	Q92859	NEO1_HUMAN
UID750	Q92954	Proteoglycan 4	PRG4	Q92954	PRG4_HUMAN
UID751	Q969E1	Liver-expressed antimicrobial peptide 2	LEAP2	Q969E1	LEAP2_HUMAN
UID752	Q96IY4	Carboxypeptidase B2	CPB2	Q96IY4	CBPB2_HUMAN
UID753	Q96KG7	Multiple epidermal growth factor-like domains protein 10	MEGF10	Q96KG7	MEG10_HUMAN
UID754	Q96PD5	N-acetylmuramoyl-L-alanine amidase	PGLYRP2	Q96PD5	PGRP2_HUMAN
UID755	Q96S96	Phosphatidylethanolamine-binding protein 4	PEBP4	Q96S96	PEBP4_HUMAN
UID756	Q99435	Protein kinase C-binding protein NELL2	NELL2	Q99435	NELL2_HUMAN
UID757	Q99436	Proteasome subunit beta type-7	PSMB7	Q99436	PSB7_HUMAN
UID758	Q99497	Parkinson disease protein 7	PARK7	Q99497	PARK7_HUMAN
UID759	Q99715	Collagen alpha-1(XII) chain	COL12A1	Q99715	COCA1_HUMAN
UID760	Q99733	Nucleosome assembly protein 1-like 4	NAP1L4	Q99733	NP1L4_HUMAN
UID761	Q99784	Noelin	OLFM1	Q99784	NOE1_HUMAN
UID762	Q99832	T-complex protein 1 subunit eta	CCT7	Q99832	TCPH_HUMAN
UID763	Q99969	Retinoic acid receptor responder protein 2	RARRES2	Q99969	RARR2_HUMAN
UID764	Q99983	Osteomodulin	OMD	Q99983	OMD_HUMAN
UID765	Q99999	Galactosylceramide sulfotransferase	GAL3ST1	Q99999	G3ST1_HUMAN
UID766	Q9BQE3	Tubulin alpha-1C chain	TUBA1C	P0DPH7;P0DPH8;Q6PEY2;Q71U36;Q9BQE3;Q9NY65	TBA1C_HUMAN
UID767	Q9BS26	Endoplasmic reticulum resident protein 44	ERP44	Q9BS26	ERP44_HUMAN
UID768	Q9BS40	Latexin	LXN	Q9BS40	LXN_HUMAN
UID769	Q9BSL1	Ubiquitin-associated domain-containing protein 1	UBAC1	Q9BSL1	UBAC1_HUMAN
UID770	Q9BTY2	Plasma alpha-L-fucosidase	FUCA2	Q9BTY2	FUCO2_HUMAN
UID771	Q9BUN1	Protein MENT	MENT	Q9BUN1	MENT_HUMAN
UID772	Q9BWD1	Acetyl-CoA acetyltransferase, cytosolic	ACAT2	Q9BWD1	THIC_HUMAN
UID773	Q9BWP8	Collectin-11	COLEC11	Q9BWP8	COL11_HUMAN
UID774	Q9BWV1	Brother of CDO	BOC	Q9BWV1	BOC_HUMAN
UID775	Q9BXN1	Asporin	ASPN	Q9BXN1	ASPN_HUMAN
UID776	Q9BY67	Cell adhesion molecule 1	CADM1	Q9BY67	CADM1_HUMAN
UID777	Q9BYE9	Cadherin-related family member 2	CDHR2	Q9BYE9	CDHR2_HUMAN
UID778	Q9BYJ0	Fibroblast growth factor-binding protein 2	FGFBP2	Q9BYJ0	FGFP2_HUMAN
UID779	Q9H299	SH3 domain-binding glutamic acid-rich-like protein 3	SH3BGRL3	Q9H299	SH3L3_HUMAN
UID780	Q9H4A4	Aminopeptidase B	RNPEP	Q9H4A4	AMPB_HUMAN
UID781	Q9H4G4	Golgi-associated plant pathogenesis-related protein 1	GLIPR2	Q9H4G4	GAPR1_HUMAN
UID782	Q9HBR0	Putative sodium-coupled neutral amino acid transporter 10	SLC38A10	Q9HBR0	S38AA_HUMAN
UID783	Q9HC38	Glyoxalase domain-containing protein 4	GLOD4	Q9HC38	GLOD4_HUMAN
UID784	Q9HCB6	Spondin-1	SPON1	Q9HCB6	SPON1_HUMAN
UID785	Q9HCL0	Protocadherin-18	PCDH18	Q9HCL0	PCD18_HUMAN
UID786	Q9HCU0	Endosialin	CD248	Q9HCU0	CD248_HUMAN
UID787	Q9HDC9	Adipocyte plasma membrane-associated protein	APMAP	Q9HDC9	APMAP_HUMAN
UID788	Q9NPG4	Protocadherin-12	PCDH12	Q9NPG4	PCD12_HUMAN
UID789	Q9NPH3	Interleukin-1 receptor accessory protein	IL1RAP	Q9NPH3	IL1AP_HUMAN
UID790	Q9NPR2	Semaphorin-4B	SEMA4B	Q9NPR2	SEM4B_HUMAN
UID791	Q9NPY3	Complement component C1q receptor	CD93	Q9NPY3	C1QR1_HUMAN
UID792	Q9NQ38	Serine protease inhibitor Kazal-type 5	SPINK5	Q9NQ38	ISK5_HUMAN
UID793	Q9NQ79	Cartilage acidic protein 1	CRTAC1	Q9NQ79	CRAC1_HUMAN
UID794	Q9NRV9	Heme-binding protein 1	HEBP1	Q9NRV9	HEBP1_HUMAN
UID795	Q9NT22	EMILIN-3	EMILIN3	Q9NT22	EMIL3_HUMAN
UID796	Q9NTK5	Obg-like ATPase 1	OLA1	Q9NTK5	OLA1_HUMAN
UID797	Q9NZD4	Alpha-hemoglobin-stabilizing protein	AHSP	Q9NZD4	AHSP_HUMAN
UID798	Q9NZP8	Complement C1r subcomponent-like protein	C1RL	Q9NZP8	C1RL_HUMAN
UID799	Q9P232	Contactin-3	CNTN3	Q9P232	CNTN3_HUMAN
UID800	Q9UBG0	C-type mannose receptor 2	MRC2	Q9UBG0	MRC2_HUMAN
UID801	Q9UBP4	Dickkopf-related protein 3	DKK3	Q9UBP4	DKK3_HUMAN
UID802	Q9UBQ6	Exostosin-like 2	EXTL2	Q9UBQ6	EXTL2_HUMAN
UID803	Q9UBR2	Cathepsin Z	CTSZ	Q9UBR2	CATZ_HUMAN
UID804	Q9UBX5	Fibulin-5	FBLN5	Q9UBX5	FBLN5_HUMAN
UID805	Q9UGM3	Deleted in malignant brain tumors 1 protein	DMBT1	Q9UGM3	DMBT1_HUMAN
UID806	Q9UGM5	Fetuin-B	FETUB	Q9UGM5	FETUB_HUMAN
UID807	Q9UHG3	Prenylcysteine oxidase 1	PCYOX1	Q9UHG3	PCYOX_HUMAN
UID808	Q9UIA9	Exportin-7	XPO7	Q9UIA9	XPO7_HUMAN
UID809	Q9UJJ9	N-acetylglucosamine-1-phosphotransferase subunit gamma	GNPTG	Q9UJJ9	GNPTG_HUMAN
UID810	Q9UK55	Protein Z-dependent protease inhibitor	SERPINA10	Q9UK55	ZPI_HUMAN
UID811	Q9ULI3	Protein HEG homolog 1	HEG1	Q9ULI3	HEG1_HUMAN
UID812	Q9UM47	Neurogenic locus notch homolog protein 3	NOTCH3	Q9UM47	NOTC3_HUMAN
UID813	Q9UNN8	Endothelial protein C receptor	PROCR	Q9UNN8	EPCR_HUMAN
UID814	Q9UNW1	Multiple inositol polyphosphate phosphatase 1	MINPP1	Q9UNW1	MINP1_HUMAN
UID815	Q9UNZ2	NSFL1 cofactor p47	NSFL1C	Q9UNZ2	NSF1C_HUMAN
UID816	Q9UQ80	Proliferation-associated protein 2G4	PA2G4	Q9UQ80	PA2G4_HUMAN
UID817	Q9Y274	Type 2 lactosamine alpha-2,3-sialyltransferase	ST3GAL6	Q9Y274	SIA10_HUMAN
UID818	Q9Y279	V-set and immunoglobulin domain-containing protein 4	VSIG4	Q9Y279	VSIG4_HUMAN
UID819	Q9Y490	Talin-1	TLN1	Q9Y490	TLN1_HUMAN
UID820	Q9Y5C1	Angiopoietin-related protein 3	ANGPTL3	Q9Y5C1	ANGL3_HUMAN
UID821	Q9Y5R5	Doublesex- and mab-3-related transcription factor 2	DMRT2	Q9Y5R5	DMRT2_HUMAN
UID822	Q9Y5Y7	Lymphatic vessel endothelial hyaluronic acid receptor 1	LYVE1	Q9Y5Y7	LYVE1_HUMAN
UID823	Q9Y646	Carboxypeptidase Q	CPQ	Q9Y646	CBPQ_HUMAN
UID824	Q9Y6N7	Roundabout homolog 1	ROBO1	Q9Y6N7	ROBO1_HUMAN
UID825	Q9Y6R7	IgGFc-binding protein	FCGBP	Q9Y6R7	FCGBP_HUMAN
UID826	Q9Y6Z7	Collectin-10	COLEC10	Q9Y6Z7	COL10_HUMAN
UID827	A0A075B6I1	Immunoglobulin lambda variable 4-60	IGLV4-60	A0A075B6I1	LV460_HUMAN
UID828	A0A075B6K5;P80748	Immunoglobulin lambda variable 3-9	IGLV3-21;IGLV3-9	P80748;A0A075B6K5	LV321_HUMAN;LV39_HUMAN
UID829	A0A0B4J1X5;P01772	Immunoglobulin heavy variable 3-74	IGHV3-33;IGHV3-74	P01772;P01767;A0A0B4J1X5;A0A0C4DH42;P0DP02	HV333_HUMAN;HV374_HUMAN
UID830	A0A0C4DH25	Immunoglobulin kappa variable 3D-20	IGKV3D-20	A0A0C4DH25	KVD20_HUMAN
UID831	O15204	ADAM DEC1	ADAMDEC1	O15204	ADEC1_HUMAN
UID832	O15232	Matrilin-3	MATN3	O15232	MATN3_HUMAN
UID833	O60664	Perilipin-3	PLIN3	O60664	PLIN3_HUMAN
UID834	P01137	Transforming growth factor beta-1 proprotein	TGFB1	P01137	TGFB1_HUMAN
UID835	P01597;P04432	Immunoglobulin kappa variable 1-39	IGKV1-39;IGKV1D-39	P01597;P04432	KV139_HUMAN;KVD39_HUMAN
UID836	P01601	Immunoglobulin kappa variable 1D-16	IGKV1D-16	P01601	KVD16_HUMAN
UID837	P01857;P01861	Immunoglobulin heavy constant gamma 1	IGHG1;IGHG4	P01857;P01861;P0DOX5	IGHG1_HUMAN;IGHG4_HUMAN
UID838	P02533	Keratin, type I cytoskeletal 14	KRT14	P02533	K1C14_HUMAN
UID839	P02533;P08779;P13645;P35527	Keratin, type I cytoskeletal 14	KRT10;KRT14;KRT16;KRT9	P02533;P08727;P08779;P13645;P19012;P35527;Q04695;Q99456	K1C10_HUMAN;K1C14_HUMAN;K1C16_HUMAN;K1C9_HUMAN
UID840	P05067	Amyloid-beta precursor protein	APP	P05067	A4_HUMAN
UID841	P05186	Alkaline phosphatase, tissue-nonspecific isozyme	ALPL	P05186	PPBT_HUMAN
UID842	P07996;P35442	Thrombospondin-1	THBS1;THBS2	P07996;P35442	TSP1_HUMAN;TSP2_HUMAN
UID843	P07996;P35442;P49746	Thrombospondin-1	THBS1;THBS2;THBS3	P07996;P35442;P49746	TSP1_HUMAN;TSP2_HUMAN;TSP3_HUMAN
UID844	P08514	Integrin alpha-IIb	ITGA2B	P08514	ITA2B_HUMAN
UID845	P09603	Macrophage colony-stimulating factor 1	CSF1	P09603	CSF1_HUMAN
UID846	P13796;P13797	Plastin-2	LCP1;PLS3	P13796;P13797	PLSL_HUMAN;PLST_HUMAN
UID847	P15907	Beta-galactoside alpha-2,6-sialyltransferase 1	ST6GAL1	P15907	SIAT1_HUMAN
UID848	P16109	P-selectin	SELP	P16109	LYAM3_HUMAN
UID849	P16581	E-selectin	SELE	P16581	LYAM2_HUMAN
UID850	P20742	Pregnancy zone protein	PZP	P20742	PZP_HUMAN
UID851	P20849	Collagen alpha-1(IX) chain	COL9A1	P20849	CO9A1_HUMAN
UID852	P35527	Keratin, type I cytoskeletal 9	KRT9	P35527	K1C9_HUMAN
UID853	P35555;P35556	Fibrillin-1	FBN1;FBN2	P35555;P35556	FBN1_HUMAN;FBN2_HUMAN
UID854	P35625	Metalloproteinase inhibitor 3	TIMP3	P35625	TIMP3_HUMAN
UID855	P40967	Melanocyte protein PMEL	PMEL	P40967	PMEL_HUMAN
UID856	P49257	Protein ERGIC-53	LMAN1	P49257	LMAN1_HUMAN
UID857	P55291	Cadherin-15	CDH15	P55291	CAD15_HUMAN
UID858	P61224	Ras-related protein Rap-1b	RAP1B	P61224;A6NIZ1	RAP1B_HUMAN
UID859	P68366	Tubulin alpha-4A chain	TUBA4A	P68363;P68366	TBA4A_HUMAN
UID860	P80188	Neutrophil gelatinase-associated lipocalin	LCN2	P80188	NGAL_HUMAN
UID861	P80748	Immunoglobulin lambda variable 3-21	IGLV3-21	P80748	LV321_HUMAN
UID862	P81605	Dermcidin	DCD	P81605	DCD_HUMAN
UID863	Q01973	Inactive tyrosine-protein kinase transmembrane receptor ROR1	ROR1	Q01973;Q01974	ROR1_HUMAN
UID864	Q10471	Polypeptide N-acetylgalactosaminyltransferase 2	GALNT2	Q10471	GALT2_HUMAN
UID865	Q13361	Microfibrillar-associated protein 5	MFAP5	Q13361	MFAP5_HUMAN
UID866	Q14517	Protocadherin Fat 1	FAT1	Q14517	FAT1_HUMAN
UID867	Q14767	Latent-transforming growth factor beta-binding protein 2	LTBP2	Q14767	LTBP2_HUMAN
UID868	Q14956	Transmembrane glycoprotein NMB	GPNMB	Q14956	GPNMB_HUMAN
UID869	Q15262	Receptor-type tyrosine-protein phosphatase kappa	PTPRK	Q15262	PTPRK_HUMAN
UID870	Q16663	C-C motif chemokine 15	CCL15	Q16663	CCL15_HUMAN
UID871	Q86UD1	Out at first protein homolog	OAF	Q86UD1	OAF_HUMAN
UID872	Q86YW5	Trem-like transcript 1 protein	TREML1	Q86YW5	TRML1_HUMAN
UID873	Q86YZ3	Hornerin	HRNR	Q86YZ3	HORN_HUMAN
UID874	Q8IZP9	Adhesion G-protein coupled receptor G2	ADGRG2	Q8IZP9	AGRG2_HUMAN
UID875	Q92484	Acid sphingomyelinase-like phosphodiesterase 3a	SMPDL3A	Q92484	ASM3A_HUMAN
UID876	Q93063	Exostosin-2	EXT2	Q93063	EXT2_HUMAN
UID877	Q96D15	Reticulocalbin-3	RCN3	Q96D15	RCN3_HUMAN
UID878	Q96JQ0	Protocadherin-16	DCHS1	Q96JQ0	PCD16_HUMAN
UID879	Q9H4A9	Dipeptidase 2	DPEP2	Q9H4A9	DPEP2_HUMAN
UID880	Q9H4B7	Tubulin beta-1 chain	TUBB1	Q9H4B7	TBB1_HUMAN
UID881	Q9H8L6	Multimerin-2	MMRN2	Q9H8L6	MMRN2_HUMAN
UID882	Q9NZ08	Endoplasmic reticulum aminopeptidase 1	ERAP1	Q9NZ08	ERAP1_HUMAN
UID883	Q9NZK5	Adenosine deaminase 2	ADA2	Q9NZK5	ADA2_HUMAN
UID884	Q9UN70	Protocadherin gamma-C3	PCDHGC3	Q9UN70	PCDGK_HUMAN
UID885	Q9Y240	C-type lectin domain family 11 member A	CLEC11A	Q9Y240	CLC11_HUMAN
UID886	Q9Y251	Heparanase	HPSE	Q9Y251	HPSE_HUMAN
UID887	Q9Y4L1	Hypoxia up-regulated protein 1	HYOU1	Q9Y4L1	HYOU1_HUMAN
UID888	A0A0C4DH33	Immunoglobulin heavy variable 1-24	IGHV1-24	A0A0C4DH33	HV124_HUMAN
UID889	O00151	PDZ and LIM domain protein 1	PDLIM1	O00151	PDLI1_HUMAN
UID890	O00299	Chloride intracellular channel protein 1	CLIC1	O00299	CLIC1_HUMAN
UID891	O00339	Matrilin-2	MATN2	O00339	MATN2_HUMAN
UID892	O14745	Na(+)/H(+) exchange regulatory cofactor NHE-RF1	NHERF1	O14745	NHRF1_HUMAN
UID893	O43707;P12814	Alpha-actinin-4	ACTN1;ACTN4	O43707;P12814	ACTN1_HUMAN;ACTN4_HUMAN
UID894	O43852	Calumenin	CALU	O43852	CALU_HUMAN
UID895	O75594	Peptidoglycan recognition protein 1	PGLYRP1	O75594	PGRP1_HUMAN
UID896	O75829	Leukocyte cell-derived chemotaxin 1	CNMD	O75829	CNMD_HUMAN
UID897	O94919	Endonuclease domain-containing 1 protein	ENDOD1	O94919	ENDD1_HUMAN
UID898	O95336	6-phosphogluconolactonase	PGLS	O95336	6PGL_HUMAN
UID899	O95810	Caveolae-associated protein 2	CAVIN2	O95810	CAVN2_HUMAN
UID900	P00709	Alpha-lactalbumin	LALBA	P00709	LALBA_HUMAN
UID901	P04155	Trefoil factor 1	TFF1	P04155	TFF1_HUMAN
UID902	P04216	Thy-1 membrane glycoprotein	THY1	P04216	THY1_HUMAN
UID903	P04632	Calpain small subunit 1	CAPNS1	P04632	CPNS1_HUMAN
UID904	P05019	Insulin-like growth factor I	IGF1	P05019	IGF1_HUMAN
UID905	P05106	Integrin beta-3	ITGB3	P05106	ITB3_HUMAN
UID906	P05121	Plasminogen activator inhibitor 1	SERPINE1	P05121	PAI1_HUMAN
UID907	P06753	Tropomyosin alpha-3 chain	TPM3	P06753	TPM3_HUMAN
UID908	P07203	Glutathione peroxidase 1	GPX1	P07203	GPX1_HUMAN
UID909	P07437;P68371;Q13885	Tubulin beta chain	TUBB;TUBB2A;TUBB4B	A6NNZ2;P04350;P07437;P68371;Q13885;Q3ZCM7;Q9BVA1	TBB2A_HUMAN;TBB4B_HUMAN;TBB5_HUMAN
UID910	P08567	Pleckstrin	PLEK	P08567	PLEK_HUMAN
UID911	P08581	Hepatocyte growth factor receptor	MET	P08581	MET_HUMAN
UID912	P0DJI9	Serum amyloid A-2 protein	SAA2	P0DJI9	SAA2_HUMAN
UID913	P10646	Tissue factor pathway inhibitor	TFPI	P10646	TFPI1_HUMAN
UID914	P12814	Alpha-actinin-1	ACTN1	P12814	ACTN1_HUMAN
UID915	P13224	Platelet glycoprotein Ib beta chain	GP1BB	P13224	GP1BB_HUMAN
UID916	P14770	Platelet glycoprotein IX	GP9	P14770	GPIX_HUMAN
UID917	P16671	Platelet glycoprotein 4	CD36	P16671	CD36_HUMAN
UID918	P18085	ADP-ribosylation factor 4	ARF4	P18085	ARF4_HUMAN
UID919	P23528;Q9Y281	Cofilin-1	CFL1;CFL2	P23528;Q9Y281	COF1_HUMAN;COF2_HUMAN
UID920	P24844	Myosin regulatory light polypeptide 9	MYL9	P24844	MYL9_HUMAN
UID921	P30740	Leukocyte elastase inhibitor	SERPINB1	P30740	ILEU_HUMAN
UID922	P35579;P35580	Myosin-9	MYH10;MYH9	P35579;P35580	MYH10_HUMAN;MYH9_HUMAN
UID923	P41439	Folate receptor gamma	FOLR3	P41439	FOLR3_HUMAN
UID924	P50552	Vasodilator-stimulated phosphoprotein	VASP	P50552	VASP_HUMAN
UID925	P51149	Ras-related protein Rab-7a	RAB7A	P51149	RAB7A_HUMAN
UID926	P52566	Rho GDP-dissociation inhibitor 2	ARHGDIB	P52566	GDIR2_HUMAN
UID927	P55056	Apolipoprotein C-IV	APOC4	P55056	APOC4_HUMAN
UID928	P61204;P84077	ADP-ribosylation factor 3	ARF1;ARF3	P61204;P84077	ARF1_HUMAN;ARF3_HUMAN
UID929	P61981	14-3-3 protein gamma	YWHAG	P61981	1433G_HUMAN
UID930	P62834	Ras-related protein Rap-1A	RAP1A	P61224;P62834	RAP1A_HUMAN
UID931	P67936	Tropomyosin alpha-4 chain	TPM4	P67936	TPM4_HUMAN
UID932	Q01518	Adenylyl cyclase-associated protein 1	CAP1	Q01518	CAP1_HUMAN
UID933	Q02818	Nucleobindin-1	NUCB1	Q02818	NUCB1_HUMAN
UID934	Q03692	Collagen alpha-1(X) chain	COL10A1	Q03692	COAA1_HUMAN
UID935	Q05682	Caldesmon	CALD1	Q05682	CALD1_HUMAN
UID936	Q08345	Epithelial discoidin domain-containing receptor 1	DDR1	Q08345	DDR1_HUMAN
UID937	Q13418	Integrin-linked protein kinase	ILK	Q13418	ILK_HUMAN
UID938	Q15084	Protein disulfide-isomerase A6	PDIA6	Q15084	PDIA6_HUMAN
UID939	Q15185	Prostaglandin E synthase 3	PTGES3	Q15185	TEBP_HUMAN
UID940	Q15223	Nectin-1	NECTIN1	Q15223	NECT1_HUMAN
UID941	Q15404	Ras suppressor protein 1	RSU1	Q15404	RSU1_HUMAN
UID942	Q15746	Myosin light chain kinase, smooth muscle	MYLK	Q15746	MYLK_HUMAN
UID943	Q15907	Ras-related protein Rab-11B	RAB11B	P62491;Q15907	RB11B_HUMAN
UID944	Q3ZCW2	Galectin-related protein	LGALSL	Q3ZCW2	LEGL_HUMAN
UID945	Q6UX06	Olfactomedin-4	OLFM4	Q6UX06	OLFM4_HUMAN
UID946	Q8NFL0	UDP-GlcNAc:betaGal beta-1,3-N-acetylglucosaminyltransferase 7	B3GNT7	Q8NFL0	B3GN7_HUMAN
UID947	Q8WTU2	Scavenger receptor cysteine-rich domain-containing group B protein	SSC4D	Q8WTU2	SRB4D_HUMAN
UID948	Q99439	Calponin-2	CNN2	Q99439	CNN2_HUMAN
UID949	Q9H1U4	Multiple epidermal growth factor-like domains protein 9	MEGF9	Q9H1U4	MEGF9_HUMAN
UID950	Q9H6X2	Anthrax toxin receptor 1	ANTXR1	Q9H6X2	ANTR1_HUMAN
UID951	Q9HBI1	Beta-parvin	PARVB	Q9HBI1;Q9NVD7	PARVB_HUMAN
UID952	Q9HCN6	Platelet glycoprotein VI	GP6	Q9HCN6	GPVI_HUMAN
UID953	Q9HD89	Resistin	RETN	Q9HD89	RETN_HUMAN
UID954	Q9NR12	PDZ and LIM domain protein 7	PDLIM7	Q9NR12	PDLI7_HUMAN
UID955	Q9NS71	Gastrokine-1	GKN1	Q9NS71	GKN1_HUMAN
UID956	Q9UJU6	Drebrin-like protein	DBNL	Q9UJU6	DBNL_HUMAN
UID957	A0A075B6K2	Immunoglobulin lambda variable 3-12	IGLV3-12	A0A075B6K2	LV312_HUMAN
UID958	A0A087WSX0;A0A0G2JS06	Immunoglobulin lambda variable 5-45	IGLV5-39;IGLV5-45	A0A087WSX0;A0A0G2JS06	LV539_HUMAN;LV545_HUMAN
UID959	A0A1B0GTC6	Uncharacterized protein C3orf85	C3orf85	A0A1B0GTC6	CC085_HUMAN
UID960	A8K7I4	Calcium-activated chloride channel regulator 1	CLCA1	A8K7I4	CLCA1_HUMAN
UID961	O75019;Q8N6C8	Leukocyte immunoglobulin-like receptor subfamily A member 1	LILRA1;LILRA3	O75019;Q8N6C8;Q8NHL6	LIRA1_HUMAN;LIRA3_HUMAN
UID962	O95428	Papilin	PAPLN	O95428	PPN_HUMAN
UID963	P04424	Argininosuccinate lyase	ASL	P04424	ARLY_HUMAN
UID964	P05062	Fructose-bisphosphate aldolase B	ALDOB	P05062	ALDOB_HUMAN
UID965	P17931	Galectin-3	LGALS3	P17931	LEG3_HUMAN
UID966	P31151	Protein S100-A7	S100A7	P31151;Q86SG5	S10A7_HUMAN
UID967	P45877	Peptidyl-prolyl cis-trans isomerase C	PPIC	P45877	PPIC_HUMAN
UID968	P55268	Laminin subunit beta-2	LAMB2	P55268	LAMB2_HUMAN
UID969	P60985	Keratinocyte differentiation-associated protein	KRTDAP	P60985	KTDAP_HUMAN
UID970	P63244	Small ribosomal subunit protein RACK1	RACK1	P63244	RACK1_HUMAN
UID971	P78504	Protein jagged-1	JAG1	P78504	JAG1_HUMAN
UID972	Q08174	Protocadherin-1	PCDH1	Q08174	PCDH1_HUMAN
UID973	Q14623	Indian hedgehog protein	IHH	Q14623	IHH_HUMAN
UID974	Q4KMG0	Cell adhesion molecule-related/down-regulated by oncogenes	CDON	Q4KMG0	CDON_HUMAN
UID975	Q6GTS8	N-fatty-acyl-amino acid synthase/hydrolase PM20D1	PM20D1	Q6GTS8	P20D1_HUMAN
UID976	Q8NBS9	Thioredoxin domain-containing protein 5	TXNDC5	Q8NBS9	TXND5_HUMAN
UID977	Q96AP7	Endothelial cell-selective adhesion molecule	ESAM	Q96AP7	ESAM_HUMAN
UID978	Q9BXJ4	Complement C1q tumor necrosis factor-related protein 3	C1QTNF3	Q9BXJ4	C1QT3_HUMAN
UID979	Q9UIB8	SLAM family member 5	CD84	Q9UIB8	SLAF5_HUMAN
UID980	A0A075B6I0	Immunoglobulin lambda variable 8-61	IGLV8-61	A0A075B6I0	LV861_HUMAN
UID981	A0A075B6K6	Immunoglobulin lambda variable 4-3	IGLV4-3	A0A075B6K6	LV403_HUMAN
UID982	O15511	Actin-related protein 2/3 complex subunit 5	ARPC5	O15511	ARPC5_HUMAN
UID983	O75326	Semaphorin-7A	SEMA7A	O75326	SEM7A_HUMAN
UID984	O75368	Adapter SH3BGRL	SH3BGRL	O75368	SH3L1_HUMAN
UID985	O75608	Acyl-protein thioesterase 1	LYPLA1	O75608	LYPA1_HUMAN
UID986	O95467	Neuroendocrine secretory protein 55	GNAS	O95467	GNAS3_HUMAN
UID987	P01266	Thyroglobulin	TG	P01266	THYG_HUMAN
UID988	P07437;P68371;Q13885;Q9BUF5;Q9H4B7	Tubulin beta chain	TUBB;TUBB1;TUBB2A;TUBB4B;TUBB6	A6NNZ2;P04350;P07437;P68371;Q13509;Q13885;Q3ZCM7;Q9BUF5;Q9BVA1;Q9H4B7	TBB1_HUMAN;TBB2A_HUMAN;TBB4B_HUMAN;TBB5_HUMAN;TBB6_HUMAN
UID989	P10720	Platelet factor 4 variant	PF4V1	P10720	PF4V_HUMAN
UID990	P11766	Alcohol dehydrogenase class-3	ADH5	P11766	ADHX_HUMAN
UID991	P13501	C-C motif chemokine 5	CCL5	P13501	CCL5_HUMAN
UID992	P15090	Fatty acid-binding protein, adipocyte	FABP4	P15090	FABP4_HUMAN
UID993	P15153;P63000	Ras-related C3 botulinum toxin substrate 2	RAC1;RAC2	P15153;P60763;P63000	RAC1_HUMAN;RAC2_HUMAN
UID994	P16401	Histone H1.5	H1-5	P10412;P16401;P16402;P16403;P22492;Q02539	H15_HUMAN
UID995	P20023	Complement receptor type 2	CR2	P20023	CR2_HUMAN
UID996	P23229	Integrin alpha-6	ITGA6	P23229	ITA6_HUMAN
UID997	P26992	Ciliary neurotrophic factor receptor subunit alpha	CNTFR	P26992	CNTFR_HUMAN
UID998	P36222	Chitinase-3-like protein 1	CHI3L1	P36222	CH3L1_HUMAN
UID999	P50895	Basal cell adhesion molecule	BCAM	P50895	BCAM_HUMAN
UID1000	P53634	Dipeptidyl peptidase 1	CTSC	P53634	CATC_HUMAN
UID1001	P54760	Ephrin type-B receptor 4	EPHB4	P54760	EPHB4_HUMAN
UID1002	P68371	Tubulin beta-4B chain	TUBB4B	P68371	TBB4B_HUMAN
UID1003	Q01995	Transgelin	TAGLN	Q01995	TAGL_HUMAN
UID1004	Q14315	Filamin-C	FLNC	Q14315	FLNC_HUMAN
UID1005	Q99674	Cell growth regulator with EF hand domain protein 1	CGREF1	Q99674	CGRE1_HUMAN
UID1006	Q9GZX9	Twisted gastrulation protein homolog 1	TWSG1	Q9GZX9	TWSG1_HUMAN
UID1007	Q9UHG2	ProSAAS	PCSK1N	Q9UHG2	PCS1N_HUMAN
UID1008	Q9UKU9	Angiopoietin-related protein 2	ANGPTL2	Q9UKU9	ANGL2_HUMAN
UID1009	Q9UKY0	Prion-like protein doppel	PRND	Q9UKY0	PRND_HUMAN
UID1010	O00462	Beta-mannosidase	MANBA	O00462	MANBA_HUMAN
UID1011	O15143	Actin-related protein 2/3 complex subunit 1B	ARPC1B	O15143	ARC1B_HUMAN
UID1012	O15145	Actin-related protein 2/3 complex subunit 3	ARPC3	O15145	ARPC3_HUMAN
UID1013	O75369;P21333;Q14315	Filamin-B	FLNA;FLNB;FLNC	O75369;P21333;Q14315	FLNA_HUMAN;FLNB_HUMAN;FLNC_HUMAN
UID1014	O95497	Pantetheinase	VNN1	O95497	VNN1_HUMAN
UID1015	P06737;P11216	Glycogen phosphorylase, liver form	PYGB;PYGL	P06737;P11216;P11217	PYGB_HUMAN;PYGL_HUMAN
UID1016	P08134;P61586	Rho-related GTP-binding protein RhoC	RHOA;RHOC	P08134;P61586;P62745	RHOA_HUMAN;RHOC_HUMAN
UID1017	P27348	14-3-3 protein theta	YWHAQ	P27348	1433T_HUMAN
UID1018	P36871	Phosphoglucomutase-1	PGM1	P36871	PGM1_HUMAN
UID1019	P47756	F-actin-capping protein subunit beta	CAPZB	P47756	CAPZB_HUMAN
UID1020	P48507	Glutamate--cysteine ligase regulatory subunit	GCLM	P48507	GSH0_HUMAN
UID1021	Q96CX2	BTB/POZ domain-containing protein KCTD12	KCTD12	Q96CX2	KCD12_HUMAN
UID1022	P06858	Lipoprotein lipase	LPL	P06858	LIPL_HUMAN
UID1023	P25815	Protein S100-P	S100P	P25815	S100P_HUMAN
UID1024	P27930	Interleukin-1 receptor type 2	IL1R2	P27930	IL1R2_HUMAN
UID1025	P48357	Leptin receptor	LEPR	P48357	LEPR_HUMAN
UID1026	P83105	Serine protease HTRA4	HTRA4	P83105	HTRA4_HUMAN
UID1027	Q562R1	Beta-actin-like protein 2	ACTBL2	Q562R1	ACTBL_HUMAN
UID1028	Q9Y624	Junctional adhesion molecule A	F11R	Q9Y624	JAM1_HUMAN
UID1029	P01877	Immunoglobulin heavy constant alpha 2	IGHA2	P01877;P0DOX2	IGHA2_HUMAN
UID1030	P08238;P14625	Heat shock protein HSP 90-beta	HSP90AB1;HSP90B1	P08238;P14625	ENPL_HUMAN;HS90B_HUMAN
UID1031	P35613	Basigin	BSG	P35613	BASI_HUMAN
UID1032	Q96NZ9	Proline-rich acidic protein 1	PRAP1	Q96NZ9	PRAP1_HUMAN
UID1033	Q9BXR6	Complement factor H-related protein 5	CFHR5	Q9BXR6	FHR5_HUMAN
UID1034	A2NJV5	Immunoglobulin kappa variable 2-29	IGKV2-29	A2NJV5	KV229_HUMAN
UID1035	O14950;P19105	Myosin regulatory light chain 12B	MYL12A;MYL12B	O14950;P19105	ML12A_HUMAN;ML12B_HUMAN
UID1036	O15144	Actin-related protein 2/3 complex subunit 2	ARPC2	O15144	ARPC2_HUMAN
UID1037	O43665	Regulator of G-protein signaling 10	RGS10	O43665	RGS10_HUMAN
UID1038	O43707	Alpha-actinin-4	ACTN4	O43707	ACTN4_HUMAN
UID1039	P01242;P0DML2;P0DML3	Growth hormone variant	CSH1;CSH2;GH2	P01241;P01242;P0DML2;P0DML3;Q14406	CSH1_HUMAN;CSH2_HUMAN;SOM2_HUMAN
UID1040	P05060	Secretogranin-1	CHGB	P05060	SCG1_HUMAN
UID1041	P05387	Large ribosomal subunit protein P2	RPLP2	P05387	RLA2_HUMAN
UID1042	P06733;P09104	Alpha-enolase	ENO1;ENO2	P06733;P09104;P13929	ENOA_HUMAN;ENOG_HUMAN
UID1043	P07437;P68371	Tubulin beta chain	TUBB;TUBB4B	P04350;P07437;P68371	TBB4B_HUMAN;TBB5_HUMAN
UID1044	P07437;P68371;Q13885;Q9BUF5	Tubulin beta chain	TUBB;TUBB2A;TUBB4B;TUBB6	P04350;P07437;P68371;Q13509;Q13885;Q9BUF5;Q9BVA1	TBB2A_HUMAN;TBB4B_HUMAN;TBB5_HUMAN;TBB6_HUMAN
UID1045	P07585	Decorin	DCN	P07585	PGS2_HUMAN
UID1046	P07711	Procathepsin L	CTSL	P07711	CATL1_HUMAN
UID1047	P07951;P67936	Tropomyosin beta chain	TPM2;TPM4	P07951;P67936	TPM2_HUMAN;TPM4_HUMAN
UID1048	P09619	Platelet-derived growth factor receptor beta	PDGFRB	P09619	PGFRB_HUMAN
UID1049	P0DMV8;P0DMV9;P17066	Heat shock 70 kDa protein 1A	HSPA1A;HSPA1B;HSPA6	P0DMV8;P0DMV9;P17066	HS71A_HUMAN;HS71B_HUMAN;HSP76_HUMAN
UID1050	P10746	Uroporphyrinogen-III synthase	UROS	P10746	HEM4_HUMAN
UID1051	P12277	Creatine kinase B-type	CKB	P12277	KCRB_HUMAN
UID1052	P14324	Farnesyl pyrophosphate synthase	FDPS	P14324	FPPS_HUMAN
UID1053	P14550	Aldo-keto reductase family 1 member A1	AKR1A1	P14550	AK1A1_HUMAN
UID1054	P14868	Aspartate--tRNA ligase, cytoplasmic	DARS1	P14868	SYDC_HUMAN
UID1055	P21291	Cysteine and glycine-rich protein 1	CSRP1	P21291	CSRP1_HUMAN
UID1056	P21926	CD9 antigen	CD9	P21926	CD9_HUMAN
UID1057	P21980	Protein-glutamine gamma-glutamyltransferase 2	TGM2	P21980	TGM2_HUMAN
UID1058	P26641	Elongation factor 1-gamma	EEF1G	P26641	EF1G_HUMAN
UID1059	P30044	Peroxiredoxin-5, mitochondrial	PRDX5	P30044	PRDX5_HUMAN
UID1060	P31150	Rab GDP dissociation inhibitor alpha	GDI1	P31150	GDIA_HUMAN
UID1061	P36969	Phospholipid hydroperoxide glutathione peroxidase	GPX4	P36969	GPX4_HUMAN
UID1062	P43034	Platelet-activating factor acetylhydrolase IB subunit beta	PAFAH1B1	P43034	LIS1_HUMAN
UID1063	P46926	Glucosamine-6-phosphate isomerase 1	GNPDA1	P46926	GNPI1_HUMAN
UID1064	P48059	LIM and senescent cell antigen-like-containing domain protein 1	LIMS1	P48059	LIMS1_HUMAN
UID1065	P49721	Proteasome subunit beta type-2	PSMB2	P49721	PSB2_HUMAN
UID1066	P54578	Ubiquitin carboxyl-terminal hydrolase 14	USP14	P54578	UBP14_HUMAN
UID1067	P55010	Eukaryotic translation initiation factor 5	EIF5	P55010	IF5_HUMAN
UID1068	P55786	Puromycin-sensitive aminopeptidase	NPEPPS	P55786;A6NEC2	PSA_HUMAN
UID1069	P58546	Myotrophin	MTPN	P58546	MTPN_HUMAN
UID1070	P61158	Actin-related protein 3	ACTR3	P61158	ARP3_HUMAN
UID1071	P61970	Nuclear transport factor 2	NUTF2	P61970	NTF2_HUMAN
UID1072	P62736	Actin, aortic smooth muscle	ACTA2	P62736;P63267;P68032	ACTA_HUMAN
UID1073	P62820;Q9H0U4	Ras-related protein Rab-1A	RAB1A;RAB1B	P62820;Q9H0U4;Q92928	RAB1A_HUMAN;RAB1B_HUMAN
UID1074	P67775	Serine/threonine-protein phosphatase 2A catalytic subunit alpha isoform	PPP2CA	P62714;P67775	PP2AA_HUMAN
UID1075	P68036	Ubiquitin-conjugating enzyme E2 L3	UBE2L3	P68036;A0A1B0GUS4	UB2L3_HUMAN
UID1076	Q04917	14-3-3 protein eta	YWHAH	Q04917	1433F_HUMAN
UID1077	Q13642	Four and a half LIM domains protein 1	FHL1	Q13642	FHL1_HUMAN
UID1078	Q14847	LIM and SH3 domain protein 1	LASP1	Q14847	LASP1_HUMAN
UID1079	Q15102	Platelet-activating factor acetylhydrolase IB subunit alpha1	PAFAH1B3	Q15102	PA1B3_HUMAN
UID1080	Q15365	Poly(rC)-binding protein 1	PCBP1	Q15365	PCBP1_HUMAN
UID1081	Q15691	Microtubule-associated protein RP/EB family member 1	MAPRE1	Q15691	MARE1_HUMAN
UID1082	Q16531	DNA damage-binding protein 1	DDB1	Q16531	DDB1_HUMAN
UID1083	Q5VVQ6	Ubiquitin thioesterase OTU1	YOD1	Q5VVQ6	OTU1_HUMAN
UID1084	Q96G03	Phosphopentomutase	PGM2	Q96G03	PGM2_HUMAN
UID1085	Q96KP4	Cytosolic non-specific dipeptidase	CNDP2	Q96KP4	CNDP2_HUMAN
UID1086	Q96PL1	Secretoglobin family 3A member 2	SCGB3A2	Q96PL1	SG3A2_HUMAN
UID1087	Q9BRA2	Thioredoxin domain-containing protein 17	TXNDC17	Q9BRA2	TXD17_HUMAN
UID1088	Q9C0C9	(E3-independent) E2 ubiquitin-conjugating enzyme	UBE2O	Q9C0C9	UBE2O_HUMAN
UID1089	Q9GZP4	PITH domain-containing protein 1	PITHD1	Q9GZP4	PITH1_HUMAN
UID1090	Q9NRX4	14 kDa phosphohistidine phosphatase	PHPT1	Q9NRX4	PHP14_HUMAN
UID1091	Q9NY33	Dipeptidyl peptidase 3	DPP3	Q9NY33	DPP3_HUMAN
UID1092	Q9UJC5	SH3 domain-binding glutamic acid-rich-like protein 2	SH3BGRL2	Q9UJC5	SH3L2_HUMAN
UID1093	Q9ULV4	Coronin-1C	CORO1C	Q9ULV4	COR1C_HUMAN
UID1094	Q9Y230	RuvB-like 2	RUVBL2	Q9Y230	RUVB2_HUMAN
UID1095	Q9Y2V2	Calcium-regulated heat-stable protein 1	CARHSP1	Q9Y2V2	CHSP1_HUMAN
UID1096	A0M8Q6;P0CF74;P15814	Immunoglobulin lambda constant 7	IGLC6;IGLC7;IGLL1	P15814;A0M8Q6;P0CF74	IGLC6_HUMAN;IGLC7_HUMAN;IGLL1_HUMAN
UID1097	A8K2U0	Alpha-2-macroglobulin-like protein 1	A2ML1	A8K2U0	A2ML1_HUMAN
UID1098	O15540	Fatty acid-binding protein, brain	FABP7	O15540	FABP7_HUMAN
UID1099	O43175	D-3-phosphoglycerate dehydrogenase	PHGDH	O43175	SERA_HUMAN
UID1100	O75828;P16152	Carbonyl reductase [NADPH] 3	CBR1;CBR3	O75828;P16152	CBR1_HUMAN;CBR3_HUMAN
UID1101	P00533	Epidermal growth factor receptor	EGFR	P00533	EGFR_HUMAN
UID1102	P02042	Hemoglobin subunit delta	HBD	P02042	HBD_HUMAN
UID1103	P05198	Eukaryotic translation initiation factor 2 subunit 1	EIF2S1	P05198	IF2A_HUMAN
UID1104	P07476	Involucrin	IVL	P07476	INVO_HUMAN
UID1105	P08865	Small ribosomal subunit protein uS2	RPSA	P08865;A0A8I5KQE6	RSSA_HUMAN
UID1106	P09429	High mobility group protein B1	HMGB1	P09429	HMGB1_HUMAN
UID1107	P0DMV8;P0DMV9;P17066;P48741	Heat shock 70 kDa protein 1A	HSPA1A;HSPA1B;HSPA6;HSPA7	P0DMV8;P0DMV9;P17066;P48741	HS71A_HUMAN;HS71B_HUMAN;HSP76_HUMAN;HSP77_HUMAN
UID1108	P13797	Plastin-3	PLS3	P13797	PLST_HUMAN
UID1109	P16152	Carbonyl reductase [NADPH] 1	CBR1	P16152	CBR1_HUMAN
UID1110	P19957	Elafin	PI3	P19957	ELAF_HUMAN
UID1111	P22528	Cornifin-B	SPRR1B	P22528;P35321	SPR1B_HUMAN
UID1112	P23396	Small ribosomal subunit protein uS3	RPS3	P23396	RS3_HUMAN
UID1113	P24534	Elongation factor 1-beta	EEF1B2	P24534	EF1B_HUMAN
UID1114	P25398	Small ribosomal subunit protein eS12	RPS12	P25398	RS12_HUMAN
UID1115	P26022	Pentraxin-related protein PTX3	PTX3	P26022	PTX3_HUMAN
UID1116	P27482	Calmodulin-like protein 3	CALML3	P27482	CALL3_HUMAN
UID1117	P29144	Tripeptidyl-peptidase 2	TPP2	P29144	TPP2_HUMAN
UID1118	P30050	Large ribosomal subunit protein uL11	RPL12	P30050	RL12_HUMAN
UID1119	P31947	14-3-3 protein sigma	SFN	P31947	1433S_HUMAN
UID1120	P31949	Protein S100-A11	S100A11	P31949	S10AB_HUMAN
UID1121	P35326	Small proline-rich protein 2A	SPRR2A	P35326	SPR2A_HUMAN
UID1122	P35326;Q9BYE4	Small proline-rich protein 2A	SPRR2A;SPRR2G	P35326;P22531;P22532;P35325;Q9BYE4	SPR2A_HUMAN;SPR2G_HUMAN
UID1123	P36578	Large ribosomal subunit protein uL4	RPL4	P36578	RL4_HUMAN
UID1124	P36952	Serpin B5	SERPINB5	P36952	SPB5_HUMAN
UID1125	P46777	Large ribosomal subunit protein uL18	RPL5	P46777	RL5_HUMAN
UID1126	P46940	Ras GTPase-activating-like protein IQGAP1	IQGAP1	P46940	IQGA1_HUMAN
UID1127	P47929	Galectin-7	LGALS7	P47929	LEG7_HUMAN
UID1128	P49189	4-trimethylaminobutyraldehyde dehydrogenase	ALDH9A1	P49189	AL9A1_HUMAN
UID1129	P54652	Heat shock-related 70 kDa protein 2	HSPA2	P54652	HSP72_HUMAN
UID1130	P60981	Destrin	DSTN	P60981	DEST_HUMAN
UID1131	P61247	Small ribosomal subunit protein eS1	RPS3A	P61247	RS3A_HUMAN
UID1132	P62241	Small ribosomal subunit protein eS8	RPS8	P62241	RS8_HUMAN
UID1133	P62249	Small ribosomal subunit protein uS9	RPS16	P62249	RS16_HUMAN
UID1134	P62263	Small ribosomal subunit protein uS11	RPS14	P62263	RS14_HUMAN
UID1135	P62269	Small ribosomal subunit protein uS13	RPS18	P62269	RS18_HUMAN
UID1136	P62424	Large ribosomal subunit protein eL8	RPL7A	P62424	RL7A_HUMAN
UID1137	P62701	Small ribosomal subunit protein eS4, X isoform	RPS4X	P62701;P22090;Q8TD47	RS4X_HUMAN
UID1138	P62753	Small ribosomal subunit protein eS6	RPS6	P62753	RS6_HUMAN
UID1139	P62851	Small ribosomal subunit protein eS25	RPS25	P62851	RS25_HUMAN
UID1140	Q01638	Interleukin-1 receptor-like 1	IL1RL1	Q01638	ILRL1_HUMAN
UID1141	Q07020	Large ribosomal subunit protein eL18	RPL18	Q07020	RL18_HUMAN
UID1142	Q08188	Protein-glutamine gamma-glutamyltransferase E	TGM3	Q08188	TGM3_HUMAN
UID1143	Q09666	Neuroblast differentiation-associated protein AHNAK	AHNAK	Q09666	AHNK_HUMAN
UID1144	Q641Q3	Meteorin-like protein	METRNL	Q641Q3	METRL_HUMAN
UID1145	Q6E0U4	Dermokine	DMKN	Q6E0U4	DMKN_HUMAN
UID1146	Q8WUM4	Programmed cell death 6-interacting protein	PDCD6IP	Q8WUM4	PDC6I_HUMAN
UID1147	Q96FJ2	Dynein light chain 2, cytoplasmic	DYNLL2	P63167;Q96FJ2	DYL2_HUMAN
UID1148	Q96P63	Serpin B12	SERPINB12	Q96P63	SPB12_HUMAN
UID1149	Q9BYE4	Small proline-rich protein 2G	SPRR2G	Q9BYE4	SPR2G_HUMAN
UID1150	Q9NRR1	Cytokine-like protein 1	CYTL1	Q9NRR1	CYTL1_HUMAN
UID1151	Q9NZT1	Calmodulin-like protein 5	CALML5	Q9NZT1	CALL5_HUMAN
UID1152	Q9UJ70	N-acetyl-D-glucosamine kinase	NAGK	Q9UJ70	NAGK_HUMAN
UID1153	Q9Y5Z4	Heme-binding protein 2	HEBP2	Q9Y5Z4	HEBP2_HUMAN
UID1154	Q9Y617	Phosphoserine aminotransferase	PSAT1	Q9Y617	SERC_HUMAN
UID1155	O95633	Follistatin-related protein 3	FSTL3	O95633	FSTL3_HUMAN
UID1156	P03973	Antileukoproteinase	SLPI	P03973	SLPI_HUMAN
UID1157	P05187;P09923;P10696	Alkaline phosphatase, placental type	ALPG;ALPI;ALPP	P05187;P09923;P10696	PPB1_HUMAN;PPBI_HUMAN;PPBN_HUMAN
UID1158	P10153	Non-secretory ribonuclease	RNASE2	P10153	RNAS2_HUMAN
UID1159	Q99650	Oncostatin-M-specific receptor subunit beta	OSMR	Q99650	OSMR_HUMAN
UID1160	O95274	Ly6/PLAUR domain-containing protein 3	LYPD3	O95274	LYPD3_HUMAN
UID1161	P25774	Cathepsin S	CTSS	P25774	CATS_HUMAN
UID1162	P16402	Histone H1.3	H1-3	P10412;P16402;P16403	H13_HUMAN
UID1163	Q14247	Src substrate cortactin	CTTN	Q14247	SRC8_HUMAN
UID1164	Q5T013	Putative hydroxypyruvate isomerase	HYI	Q5T013	HYI_HUMAN
UID1165	Q86TH1	ADAMTS-like protein 2	ADAMTSL2	Q86TH1	ATL2_HUMAN
UID1166	Q9NR31	GTP-binding protein SAR1a	SAR1A	Q9NR31;Q9Y6B6	SAR1A_HUMAN
UID1167	O00194	Ras-related protein Rab-27B	RAB27B	O00194	RB27B_HUMAN
UID1168	O95450	A disintegrin and metalloproteinase with thrombospondin motifs 2	ADAMTS2	O95450	ATS2_HUMAN
UID1169	P52907	F-actin-capping protein subunit alpha-1	CAPZA1	P52907	CAZA1_HUMAN
UID1170	O00487	26S proteasome non-ATPase regulatory subunit 14	PSMD14	O00487	PSDE_HUMAN
UID1171	O15067	Phosphoribosylformylglycinamidine synthase	PFAS	O15067	PUR4_HUMAN
UID1172	O43813	Glutathione S-transferase LANCL1	LANCL1	O43813	LANC1_HUMAN
UID1173	O95747	Serine/threonine-protein kinase OSR1	OXSR1	O95747	OXSR1_HUMAN
UID1174	P01893	Putative HLA class I histocompatibility antigen, alpha chain H	HLA-H	P01893	HLAH_HUMAN
UID1175	P05976	Myosin light chain 1/3, skeletal muscle isoform	MYL1	P05976;P08590	MYL1_HUMAN
UID1176	P10321	HLA class I histocompatibility antigen, C alpha chain	HLA-C	P10321	HLAC_HUMAN
UID1177	P12931	Proto-oncogene tyrosine-protein kinase Src	SRC	P12931	SRC_HUMAN
UID1178	P15374	Ubiquitin carboxyl-terminal hydrolase isozyme L3	UCHL3	P15374	UCHL3_HUMAN
UID1179	P16452	Protein 4.2	EPB42	P16452	EPB42_HUMAN
UID1180	P17980	26S proteasome regulatory subunit 6A	PSMC3	P17980	PRS6A_HUMAN
UID1181	P22061	Protein-L-isoaspartate(D-aspartate) O-methyltransferase	PCMT1	P22061	PIMT_HUMAN
UID1182	P28072	Proteasome subunit beta type-6	PSMB6	P28072	PSB6_HUMAN
UID1183	P35580	Myosin-10	MYH10	P35580	MYH10_HUMAN
UID1184	P35606	Coatomer subunit beta'	COPB2	P35606	COPB2_HUMAN
UID1185	P35612	Beta-adducin	ADD2	P35612	ADDB_HUMAN
UID1186	P35998	26S proteasome regulatory subunit 7	PSMC2	P35998	PRS7_HUMAN
UID1187	P36959	GMP reductase 1	GMPR	P36959	GMPR1_HUMAN
UID1188	P36959;Q9P2T1	GMP reductase 1	GMPR;GMPR2	P36959;Q9P2T1	GMPR1_HUMAN;GMPR2_HUMAN
UID1189	P41091	Eukaryotic translation initiation factor 2 subunit 3	EIF2S3	P41091	IF2G_HUMAN
UID1190	P50453	Serpin B9	SERPINB9	P50453	SPB9_HUMAN
UID1191	P51148;P61020	Ras-related protein Rab-5C	RAB5B;RAB5C	P20339;P51148;P61020	RAB5B_HUMAN;RAB5C_HUMAN
UID1192	P54725;P54727	UV excision repair protein RAD23 homolog A	RAD23A;RAD23B	P54725;P54727	RD23A_HUMAN;RD23B_HUMAN
UID1193	P60891	Ribose-phosphate pyrophosphokinase 1	PRPS1	P11908;P21108;P60891	PRPS1_HUMAN
UID1194	P60953	Cell division control protein 42 homolog	CDC42	P60953	CDC42_HUMAN
UID1195	P61978	Heterogeneous nuclear ribonucleoprotein K	HNRNPK	P61978	HNRPK_HUMAN
UID1196	P63208	S-phase kinase-associated protein 1	SKP1	P63208	SKP1_HUMAN
UID1197	Q00688	Peptidyl-prolyl cis-trans isomerase FKBP3	FKBP3	Q00688	FKBP3_HUMAN
UID1198	Q14166	Tubulin--tyrosine ligase-like protein 12	TTLL12	Q14166	TTL12_HUMAN
UID1199	Q14C86	GTPase-activating protein and VPS9 domain-containing protein 1	GAPVD1	Q14C86	GAPD1_HUMAN
UID1200	Q15181	Inorganic pyrophosphatase	PPA1	Q15181	IPYR_HUMAN
UID1201	Q15435	Protein phosphatase 1 regulatory subunit 7	PPP1R7	Q15435	PP1R7_HUMAN
UID1202	Q16555	Dihydropyrimidinase-related protein 2	DPYSL2	Q16555	DPYL2_HUMAN
UID1203	Q6ICL3	Transport and Golgi organization protein 2 homolog	TANGO2	Q6ICL3	TNG2_HUMAN
UID1204	Q6XQN6	Nicotinate phosphoribosyltransferase	NAPRT	Q6XQN6	PNCB_HUMAN
UID1205	Q92530	Proteasome inhibitor PI31 subunit	PSMF1	Q92530	PSMF1_HUMAN
UID1206	Q96FW1	Ubiquitin thioesterase OTUB1	OTUB1	Q96FW1	OTUB1_HUMAN
UID1207	Q96GG9	DCN1-like protein 1	DCUN1D1	Q96GG9	DCNL1_HUMAN
UID1208	Q9NR45	Sialic acid synthase	NANS	Q9NR45	SIAS_HUMAN
UID1209	Q9Y4E8	Ubiquitin carboxyl-terminal hydrolase 15	USP15	Q9Y4E8	UBP15_HUMAN
UID1210	Q9Y5K6	CD2-associated protein	CD2AP	Q9Y5K6	CD2AP_HUMAN
UID1211	P13667	Protein disulfide-isomerase A4	PDIA4	P13667	PDIA4_HUMAN
UID1212	Q15555	Microtubule-associated protein RP/EB family member 2	MAPRE2	Q15555	MARE2_HUMAN
UID1213	Q9BT78	COP9 signalosome complex subunit 4	COPS4	Q9BT78	CSN4_HUMAN
UID1214	P0DOX6	Immunoglobulin mu heavy chain		P0DOX6	IGM_HUMAN
UID1215	O15031	Plexin-B2	PLXNB2	O15031	PLXB2_HUMAN
UID1216	P01763	Immunoglobulin heavy variable 3-48	IGHV3-48	P01763	HV348_HUMAN
UID1217	P14384	Carboxypeptidase M	CPM	P14384	CBPM_HUMAN
UID1218	P54764	Ephrin type-A receptor 4	EPHA4	P54764	EPHA4_HUMAN
UID1219	Q86WI1	Fibrocystin-L	PKHD1L1	Q86WI1	PKHL1_HUMAN
UID1220	Q8N6Q3	CD177 antigen	CD177	Q8N6Q3	CD177_HUMAN
UID1221	Q99536	Synaptic vesicle membrane protein VAT-1 homolog	VAT1	Q99536	VAT1_HUMAN
UID1222	P04080	Cystatin-B	CSTB	P04080	CYTB_HUMAN
UID1223	P07148	Fatty acid-binding protein, liver	FABP1	P07148	FABPL_HUMAN
UID1224	P09923	Intestinal-type alkaline phosphatase	ALPI	P05187;P09923	PPBI_HUMAN
UID1225	P0C0S8;P20671;Q16777;Q6FI13;Q96KK5;Q99878;Q9BTM1	Histone H2A type 1	H2AC11;H2AC12;H2AC14;H2AC18;H2AC20;H2AC7;H2AJ	P04908;P0C0S8;P20671;Q16777;Q6FI13;Q7L7L0;Q93077;Q96KK5;Q99878;Q9BTM1	H2A1D_HUMAN;H2A1H_HUMAN;H2A1J_HUMAN;H2A1_HUMAN;H2A2A_HUMAN;H2A2C_HUMAN;H2AJ_HUMAN
UID1226	P19338	Nucleolin	NCL	P19338	NUCL_HUMAN
UID1227	P32942	Intercellular adhesion molecule 3	ICAM3	P32942	ICAM3_HUMAN
UID1228	P47710	Alpha-S1-casein	CSN1S1	P47710	CASA1_HUMAN
UID1229	P54920	Alpha-soluble NSF attachment protein	NAPA	P54920	SNAA_HUMAN
UID1230	Q03403	Trefoil factor 2	TFF2	Q03403	TFF2_HUMAN
UID1231	Q07654	Trefoil factor 3	TFF3	Q07654	TFF3_HUMAN
UID1232	Q13219	Pappalysin-1	PAPPA	Q13219	PAPP1_HUMAN
UID1233	Q15257	Serine/threonine-protein phosphatase 2A activator	PTPA	Q15257	PTPA_HUMAN
UID1234	Q9HBW9	Adhesion G protein-coupled receptor L4	ADGRL4	Q9HBW9	AGRL4_HUMAN
UID1235	P58166	Inhibin beta E chain	INHBE	P58166	INHBE_HUMAN
UID1236	P00797	Renin	REN	P00797	RENI_HUMAN
UID1237	P03971	Muellerian-inhibiting factor	AMH	P03971	MIS_HUMAN
UID1238	P04439	HLA class I histocompatibility antigen, A alpha chain	HLA-A	P01893;P04439;P10321;P30511	HLAA_HUMAN
UID1239	P0DP01	Immunoglobulin heavy variable 1-8	IGHV1-8	P0DP01	HV108_HUMAN
UID1240	Q96QR1	Secretoglobin family 3A member 1	SCGB3A1	Q96QR1	SG3A1_HUMAN
UID1241	A0A075B6I9	Immunoglobulin lambda variable 7-46	IGLV7-46	A0A075B6I9	LV746_HUMAN
UID1242	P15153	Ras-related C3 botulinum toxin substrate 2	RAC2	P15153	RAC2_HUMAN
UID1243	P50120	Retinol-binding protein 2	RBP2	P50120	RET2_HUMAN
UID1244	P09172	Dopamine beta-hydroxylase	DBH	P09172	DOPO_HUMAN
UID1245	P20142	Gastricsin	PGC	P20142	PEPC_HUMAN
UID1246	Q03154	Aminoacylase-1	ACY1	Q03154	ACY1_HUMAN
UID1247	Q96KN2	Beta-Ala-His dipeptidase	CNDP1	Q96KN2	CNDP1_HUMAN
UID1248	P18510	Interleukin-1 receptor antagonist protein	IL1RN	P18510	IL1RA_HUMAN
UID1249	P41218	Myeloid cell nuclear differentiation antigen	MNDA	P41218	MNDA_HUMAN
UID1250	Q13231	Chitotriosidase-1	CHIT1	Q13231	CHIT1_HUMAN
UID1251	Q8IYS5	Osteoclast-associated immunoglobulin-like receptor	OSCAR	Q8IYS5	OSCAR_HUMAN
UID1252	O95782	AP-2 complex subunit alpha-1	AP2A1	O95782	AP2A1_HUMAN
UID1253	P05388;Q8NHW5	Large ribosomal subunit protein uL10	RPLP0;RPLP0P6	P05388;Q8NHW5	RLA0L_HUMAN;RLA0_HUMAN
UID1254	P11678	Eosinophil peroxidase	EPX	P11678	PERE_HUMAN
UID1255	P15121	Aldo-keto reductase family 1 member B1	AKR1B1	P15121	ALDR_HUMAN
UID1256	P16949	Stathmin	STMN1	P16949;Q93045	STMN1_HUMAN
UID1257	P20827	Ephrin-A1	EFNA1	P20827	EFNA1_HUMAN
UID1258	P22894	Neutrophil collagenase	MMP8	P22894	MMP8_HUMAN
UID1259	P26639	Threonine--tRNA ligase 1, cytoplasmic	TARS1	P26639	SYTC_HUMAN
UID1260	P28838	Cytosol aminopeptidase	LAP3	P28838	AMPL_HUMAN
UID1261	Q14103	Heterogeneous nuclear ribonucleoprotein D0	HNRNPD	Q14103	HNRPD_HUMAN
UID1262	Q9UBC9	Small proline-rich protein 3	SPRR3	Q9UBC9	SPRR3_HUMAN
UID1263	Q9Y570	Protein phosphatase methylesterase 1	PPME1	Q9Y570	PPME1_HUMAN
UID1264	Q9Y696	Chloride intracellular channel protein 4	CLIC4	Q9Y696	CLIC4_HUMAN
UID1265	P08648	Integrin alpha-5	ITGA5	P08648	ITA5_HUMAN
UID1266	A0A0C4DH31;P23083	Immunoglobulin heavy variable 1-18	IGHV1-18;IGHV1-2	P23083;A0A0C4DH31	HV102_HUMAN;HV118_HUMAN
UID1267	P04179	Superoxide dismutase [Mn], mitochondrial	SOD2	P04179	SODM_HUMAN
UID1268	P10253	Lysosomal alpha-glucosidase	GAA	P10253	LYAG_HUMAN
UID1269	Q9NP84	Tumor necrosis factor receptor superfamily member 12A	TNFRSF12A	Q9NP84	TNR12_HUMAN
UID1270	P01160	Natriuretic peptides A	NPPA	P01160	ANF_HUMAN
UID1271	A0A0B4J2H0;P01742	Immunoglobulin heavy variable 1-69D	IGHV1-69;IGHV1-69D	P01742;A0A0B4J2H0	HV169_HUMAN;HV69D_HUMAN
UID1272	P25787	Proteasome subunit alpha type-2	PSMA2	P25787	PSA2_HUMAN
UID1273	P61106	Ras-related protein Rab-14	RAB14	P61106	RAB14_HUMAN
UID1274	A0A075B6P5;P01615	Immunoglobulin kappa variable 2-28	IGKV2-28;IGKV2D-28	P01615;A0A075B6P5	KV228_HUMAN;KVD28_HUMAN
UID1275	P06310	Immunoglobulin kappa variable 2-30	IGKV2-30	P06310	KV230_HUMAN
UID1276	Q8TER0	Sushi, nidogen and EGF-like domain-containing protein 1	SNED1	Q8TER0	SNED1_HUMAN
UID1277	P02533;P08779;P13646	Keratin, type I cytoskeletal 14	KRT13;KRT14;KRT16	P02533;P08779;P13646;P19012;P35900;Q04695	K1C13_HUMAN;K1C14_HUMAN;K1C16_HUMAN
UID1278	P05023	Sodium/potassium-transporting ATPase subunit alpha-1	ATP1A1	P05023	AT1A1_HUMAN
UID1279	P12035;P35908	Keratin, type II cytoskeletal 3	KRT2;KRT3	P12035;P35908;Q01546;Q5XKE5	K22E_HUMAN;K2C3_HUMAN
UID1280	P01889;P04439	HLA class I histocompatibility antigen, B alpha chain	HLA-A;HLA-B	P01889;P04439	HLAA_HUMAN;HLAB_HUMAN
UID1281	P09466	Glycodelin	PAEP	P09466	PAEP_HUMAN
UID1282	P11464	Pregnancy-specific beta-1-glycoprotein 1	PSG1	P11464;Q9UQ74	PSG1_HUMAN
UID1283	P52943	Cysteine-rich protein 2	CRIP2	P52943	CRIP2_HUMAN
UID1284	P59665	Neutrophil defensin 1	DEFA1	P59665	DEF1_HUMAN
UID1285	A0A0B4J1V0;A0A0B4J1Y9	Immunoglobulin heavy variable 3-15	IGHV3-15;IGHV3-72	A0A0B4J1V0;A0A0B4J1Y9	HV315_HUMAN;HV372_HUMAN
UID1286	P05451	Lithostathine-1-alpha	REG1A	P05451	REG1A_HUMAN
UID1287	P48304	Lithostathine-1-beta	REG1B	P48304	REG1B_HUMAN
UID1288	Q9NQ76	Matrix extracellular phosphoglycoprotein	MEPE	Q9NQ76	MEPE_HUMAN
UID1289	Q9UEW3	Macrophage receptor MARCO	MARCO	Q9UEW3	MARCO_HUMAN
UID1290	A0A075B6J1	Immunoglobulin lambda variable 5-37	IGLV5-37	A0A075B6J1	LV537_HUMAN
UID1291	O00231	26S proteasome non-ATPase regulatory subunit 11	PSMD11	O00231	PSD11_HUMAN
UID1292	O43765	Small glutamine-rich tetratricopeptide repeat-containing protein alpha	SGTA	O43765	SGTA_HUMAN
UID1293	O75822	Eukaryotic translation initiation factor 3 subunit J	EIF3J	O75822	EIF3J_HUMAN
UID1294	O76003	Glutaredoxin-3	GLRX3	O76003	GLRX3_HUMAN
UID1295	P01236	Prolactin	PRL	P01236	PRL_HUMAN
UID1296	P04075;P09972	Fructose-bisphosphate aldolase A	ALDOA;ALDOC	P04075;P09972	ALDOA_HUMAN;ALDOC_HUMAN
UID1297	P04083	Annexin A1	ANXA1	P04083	ANXA1_HUMAN
UID1298	P07741	Adenine phosphoribosyltransferase	APRT	P07741	APT_HUMAN
UID1299	P08758	Annexin A5	ANXA5	P08758	ANXA5_HUMAN
UID1300	P09417	Dihydropteridine reductase	QDPR	P09417	DHPR_HUMAN
UID1301	P09496	Clathrin light chain A	CLTA	P09496	CLCA_HUMAN
UID1302	P13693	Translationally-controlled tumor protein	TPT1	P13693;Q56UQ5	TCTP_HUMAN
UID1303	P14061	17-beta-hydroxysteroid dehydrogenase type 1	HSD17B1	P14061	DHB1_HUMAN
UID1304	P15170	Eukaryotic peptide chain release factor GTP-binding subunit ERF3A	GSPT1	P15170	ERF3A_HUMAN
UID1305	P20042	Eukaryotic translation initiation factor 2 subunit 2	EIF2S2	P20042	IF2B_HUMAN
UID1306	P21281	V-type proton ATPase subunit B, brain isoform	ATP6V1B2	P21281	VATB2_HUMAN
UID1307	P21399	Cytoplasmic aconitate hydratase	ACO1	P21399	ACOHC_HUMAN
UID1308	P25325	3-mercaptopyruvate sulfurtransferase	MPST	P25325	THTM_HUMAN
UID1309	P29692	Elongation factor 1-delta	EEF1D	P29692	EF1D_HUMAN
UID1310	P31946	14-3-3 protein beta/alpha	YWHAB	P31946	1433B_HUMAN
UID1311	P49591	Serine--tRNA ligase, cytoplasmic	SARS1	P49591	SYSC_HUMAN
UID1312	P51858	Hepatoma-derived growth factor	HDGF	P51858	HDGF_HUMAN
UID1313	P55036	26S proteasome non-ATPase regulatory subunit 4	PSMD4	P55036	PSMD4_HUMAN
UID1314	P55209	Nucleosome assembly protein 1-like 1	NAP1L1	P55209	NP1L1_HUMAN
UID1315	P61758	Prefoldin subunit 3	VBP1	P61758	PFD3_HUMAN
UID1316	P62333	26S proteasome regulatory subunit 10B	PSMC6	P62333	PRS10_HUMAN
UID1317	Q06323	Proteasome activator complex subunit 1	PSME1	Q06323	PSME1_HUMAN
UID1318	Q13404	Ubiquitin-conjugating enzyme E2 variant 1	UBE2V1	Q13404	UB2V1_HUMAN
UID1319	Q15631	Translin	TSN	Q15631	TSN_HUMAN
UID1320	Q5XPI4	E3 ubiquitin-protein ligase RNF123	RNF123	Q5XPI4	RN123_HUMAN
UID1321	Q9H3K6	BolA-like protein 2	BOLA2	Q9H3K6	BOLA2_HUMAN
UID1322	Q9UKV8	Protein argonaute-2	AGO2	Q9UKV8	AGO2_HUMAN
UID1323	Q9Y265	RuvB-like 1	RUVBL1	Q9Y265	RUVB1_HUMAN
UID1324	A0A075B6S6;P06310	Immunoglobulin kappa variable 2D-30	IGKV2-30;IGKV2D-30	P06310;A0A075B6S6	KV230_HUMAN;KVD30_HUMAN
UID1325	O43488	Aflatoxin B1 aldehyde reductase member 2	AKR7A2	O43488	ARK72_HUMAN
UID1326	Q7KZF4	Staphylococcal nuclease domain-containing protein 1	SND1	Q7KZF4	SND1_HUMAN
UID1327	Q92688	Acidic leucine-rich nuclear phosphoprotein 32 family member B	ANP32B	Q92688	AN32B_HUMAN
UID1328	Q9UL46	Proteasome activator complex subunit 2	PSME2	Q9UL46	PSME2_HUMAN
UID1329	Q13510	Acid ceramidase	ASAH1	Q13510	ASAH1_HUMAN
UID1330	P09622	Dihydrolipoyl dehydrogenase, mitochondrial	DLD	P09622	DLDH_HUMAN
UID1331	P49862	Kallikrein-7	KLK7	P49862	KLK7_HUMAN
UID1332	Q9H1E1	Ribonuclease 7	RNASE7	Q9H1E1	RNAS7_HUMAN
UID1333	A0A0J9YVY3	Immunoglobulin heavy variable 7-4-1	IGHV7-4-1	A0A0J9YVY3	HV741_HUMAN
UID1334	E9PAV3	Nascent polypeptide-associated complex subunit alpha, muscle-specific form	NACA	Q13765;E9PAV3	NACAM_HUMAN
UID1335	O15400	Syntaxin-7	STX7	O15400	STX7_HUMAN
UID1336	O60234	Glia maturation factor gamma	GMFG	O60234	GMFG_HUMAN
UID1337	O95866	Megakaryocyte and platelet inhibitory receptor G6b	MPIG6B	O95866	G6B_HUMAN
UID1338	P04899	Guanine nucleotide-binding protein G(i) subunit alpha-2	GNAI2	A8MTJ3;P04899;P08754;P11488;P19087;P63096	GNAI2_HUMAN
UID1339	P06576	ATP synthase subunit beta, mitochondrial	ATP5F1B	P06576	ATPB_HUMAN
UID1340	P09651	Heterogeneous nuclear ribonucleoprotein A1	HNRNPA1	P09651;Q32P51	ROA1_HUMAN
UID1341	P11169;Q8TDB8	Solute carrier family 2, facilitated glucose transporter member 3	SLC2A14;SLC2A3	P11169;Q8TDB8	GTR14_HUMAN;GTR3_HUMAN
UID1342	P11277;Q01082	Spectrin beta chain, erythrocytic	SPTB;SPTBN1	O15020;P11277;Q01082	SPTB1_HUMAN;SPTB2_HUMAN
UID1343	P22626	Heterogeneous nuclear ribonucleoproteins A2/B1	HNRNPA2B1	P22626	ROA2_HUMAN
UID1344	P28161;Q03013	Glutathione S-transferase Mu 2	GSTM2;GSTM4	P09488;P28161;Q03013	GSTM2_HUMAN;GSTM4_HUMAN
UID1345	P30040	Endoplasmic reticulum resident protein 29	ERP29	P30040	ERP29_HUMAN
UID1346	P35611	Alpha-adducin	ADD1	P35611	ADDA_HUMAN
UID1347	P39687	Acidic leucine-rich nuclear phosphoprotein 32 family member A	ANP32A	P39687	AN32A_HUMAN
UID1348	P49588	Alanine--tRNA ligase, cytoplasmic	AARS1	P49588	SYAC_HUMAN
UID1349	P51572	B-cell receptor-associated protein 31	BCAP31	P51572	BAP31_HUMAN
UID1350	P52597	Heterogeneous nuclear ribonucleoprotein F	HNRNPF	P31943;P52597;P55795	HNRPF_HUMAN
UID1351	P60520	Gamma-aminobutyric acid receptor-associated protein-like 2	GABARAPL2	P60520	GBRL2_HUMAN
UID1352	P61019	Ras-related protein Rab-2A	RAB2A	P61019;Q8WUD1	RAB2A_HUMAN
UID1353	P61604	10 kDa heat shock protein, mitochondrial	HSPE1	P61604	CH10_HUMAN
UID1354	P62873;P62879	Guanine nucleotide-binding protein G(I)/G(S)/G(T) subunit beta-1	GNB1;GNB2	P62873;P62879;Q9HAV0	GBB1_HUMAN;GBB2_HUMAN
UID1355	Q01813	ATP-dependent 6-phosphofructokinase, platelet type	PFKP	Q01813	PFKAP_HUMAN
UID1356	Q8IZ83	Aldehyde dehydrogenase family 16 member A1	ALDH16A1	Q8IZ83	A16A1_HUMAN
UID1357	Q96CW1	AP-2 complex subunit mu	AP2M1	Q96CW1	AP2M1_HUMAN
UID1358	Q99627	COP9 signalosome complex subunit 8	COPS8	Q99627	CSN8_HUMAN
UID1359	Q9H4M9	EH domain-containing protein 1	EHD1	Q9H4M9	EHD1_HUMAN
UID1360	O00410	Importin-5	IPO5	O00410	IPO5_HUMAN
UID1361	O14744	Protein arginine N-methyltransferase 5	PRMT5	O14744	ANM5_HUMAN
UID1362	O43681	ATPase GET3	GET3	O43681	GET3_HUMAN
UID1363	O95865	N(G),N(G)-dimethylarginine dimethylaminohydrolase 2	DDAH2	O95865	DDAH2_HUMAN
UID1364	P06454	Prothymosin alpha	PTMA	P06454	PTMA_HUMAN
UID1365	P07954	Fumarate hydratase, mitochondrial	FH	P07954	FUMH_HUMAN
UID1366	P08237	ATP-dependent 6-phosphofructokinase, muscle type	PFKM	P08237	PFKAM_HUMAN
UID1367	P11940	Polyadenylate-binding protein 1	PABPC1	P11940;Q9H361	PABP1_HUMAN
UID1368	P15880	Small ribosomal subunit protein uS5	RPS2	P15880	RS2_HUMAN
UID1369	P35813	Protein phosphatase 1A	PPM1A	O75688;P35813	PPM1A_HUMAN
UID1370	P42677;Q71UM5	Small ribosomal subunit protein eS27	RPS27;RPS27L	P42677;Q71UM5	RS27L_HUMAN;RS27_HUMAN
UID1371	P46060	Ran GTPase-activating protein 1	RANGAP1	P46060	RAGP1_HUMAN
UID1372	P46734	Dual specificity mitogen-activated protein kinase kinase 3	MAP2K3	P46734	MP2K3_HUMAN
UID1373	P54727	UV excision repair protein RAD23 homolog B	RAD23B	P54727	RD23B_HUMAN
UID1374	P60866	Small ribosomal subunit protein uS10	RPS20	P60866	RS20_HUMAN
UID1375	P61086	Ubiquitin-conjugating enzyme E2 K	UBE2K	P61086	UBE2K_HUMAN
UID1376	P61313	Large ribosomal subunit protein eL15	RPL15	P61313	RL15_HUMAN
UID1377	P62256	Ubiquitin-conjugating enzyme E2 H	UBE2H	P62256	UBE2H_HUMAN
UID1378	P62820	Ras-related protein Rab-1A	RAB1A	P62820	RAB1A_HUMAN
UID1379	P63000	Ras-related C3 botulinum toxin substrate 1	RAC1	P63000	RAC1_HUMAN
UID1380	Q13126	S-methyl-5'-thioadenosine phosphorylase	MTAP	Q13126	MTAP_HUMAN
UID1381	Q13200	26S proteasome non-ATPase regulatory subunit 2	PSMD2	Q13200	PSMD2_HUMAN
UID1382	Q96GD0	Chronophin	PDXP	Q96GD0	PLPP_HUMAN
UID1383	Q99460	26S proteasome non-ATPase regulatory subunit 1	PSMD1	Q99460	PSMD1_HUMAN
UID1384	Q9H0R4	Haloacid dehalogenase-like hydrolase domain-containing protein 2	HDHD2	Q9H0R4	HDHD2_HUMAN
UID1385	Q9H0U4	Ras-related protein Rab-1B	RAB1B	Q9H0U4;Q92928	RAB1B_HUMAN
UID1386	Q9NT62	Ubiquitin-like-conjugating enzyme ATG3	ATG3	Q9NT62	ATG3_HUMAN
UID1387	P13284	Gamma-interferon-inducible lysosomal thiol reductase	IFI30	P13284	GILT_HUMAN
UID1388	P14555	Phospholipase A2, membrane associated	PLA2G2A	P14555	PA2GA_HUMAN
UID1389	P19971	Thymidine phosphorylase	TYMP	P19971	TYPH_HUMAN
UID1390	A0A075B6R2	Immunoglobulin heavy variable 4-4	IGHV4-4	A0A075B6R2	HV404_HUMAN
UID1391	O00244	Copper transport protein ATOX1	ATOX1	O00244	ATOX1_HUMAN
UID1392	O43242	26S proteasome non-ATPase regulatory subunit 3	PSMD3	O43242	PSMD3_HUMAN
UID1393	O95833	Chloride intracellular channel protein 3	CLIC3	O95833	CLIC3_HUMAN
UID1394	O95834	Echinoderm microtubule-associated protein-like 2	EML2	O95834	EMAL2_HUMAN
UID1395	P01037	Cystatin-SN	CST1	P01037	CYTN_HUMAN
UID1396	P02545	Prelamin-A/C	LMNA	P02545	LMNA_HUMAN
UID1397	P05120	Plasminogen activator inhibitor 2	SERPINB2	P05120	PAI2_HUMAN
UID1398	P05187;P10696	Alkaline phosphatase, placental type	ALPG;ALPP	P05187;P10696	PPB1_HUMAN;PPBN_HUMAN
UID1399	P07355	Annexin A2	ANXA2	A6NMY6;P07355	ANXA2_HUMAN
UID1400	P07437;Q13885	Tubulin beta chain	TUBB;TUBB2A	P07437;Q13509;Q13885;Q9BVA1	TBB2A_HUMAN;TBB5_HUMAN
UID1401	P08133	Annexin A6	ANXA6	P08133	ANXA6_HUMAN
UID1402	P09525	Annexin A4	ANXA4	P09525	ANXA4_HUMAN
UID1403	P0DTE7;P0DTE8;P0DUB6	Alpha-amylase 1B	AMY1A;AMY1B;AMY1C	P0DTE7;P0DTE8;P0DUB6	AMY1A_HUMAN;AMY1B_HUMAN;AMY1C_HUMAN
UID1404	P26885	Peptidyl-prolyl cis-trans isomerase FKBP2	FKBP2	P26885	FKBP2_HUMAN
UID1405	P40121	Macrophage-capping protein	CAPG	P40121	CAPG_HUMAN
UID1406	P52888	Thimet oligopeptidase	THOP1	P52888	THOP1_HUMAN
UID1407	P55263	Adenosine kinase	ADK	P55263	ADK_HUMAN
UID1408	P68402	Platelet-activating factor acetylhydrolase IB subunit alpha2	PAFAH1B2	P68402	PA1B2_HUMAN
UID1409	Q00796	Sorbitol dehydrogenase	SORD	Q00796	DHSO_HUMAN
UID1410	Q02790	Peptidyl-prolyl cis-trans isomerase FKBP4	FKBP4	Q02790	FKBP4_HUMAN
UID1411	Q07960	Rho GTPase-activating protein 1	ARHGAP1	Q07960	RHG01_HUMAN
UID1412	Q08257	Quinone oxidoreductase	CRYZ	Q08257	QOR_HUMAN
UID1413	Q13938	Calcyphosin	CAPS	Q13938	CAYP1_HUMAN
UID1414	Q15008	26S proteasome non-ATPase regulatory subunit 6	PSMD6	Q15008	PSMD6_HUMAN
UID1415	Q15121	Astrocytic phosphoprotein PEA-15	PEA15	Q15121	PEA15_HUMAN
UID1416	Q15843	NEDD8	NEDD8	Q15843	NEDD8_HUMAN
UID1417	Q16881	Thioredoxin reductase 1, cytoplasmic	TXNRD1	Q16881	TRXR1_HUMAN
UID1418	Q92597	Protein NDRG1	NDRG1	Q92597	NDRG1_HUMAN
UID1419	Q96TA1	Protein Niban 2	NIBAN2	Q96TA1	NIBA2_HUMAN
UID1420	Q9BRF8	Serine/threonine-protein phosphatase CPPED1	CPPED1	Q9BRF8	CPPED_HUMAN
UID1421	Q9BW30	Tubulin polymerization-promoting protein family member 3	TPPP3	Q9BW30	TPPP3_HUMAN
UID1422	Q9GZT8	NIF3-like protein 1	NIF3L1	Q9GZT8	NIF3L_HUMAN
UID1423	Q9HC84	Mucin-5B	MUC5B	Q9HC84	MUC5B_HUMAN
UID1424	Q9UGI8	Testin	TES	Q9UGI8	TES_HUMAN
UID1425	Q9UKK9	ADP-sugar pyrophosphatase	NUDT5	Q9UKK9	NUDT5_HUMAN
UID1426	Q9Y365	START domain-containing protein 10	STARD10	Q9Y365	STA10_HUMAN
UID1427	Q9Y3C8	Ubiquitin-fold modifier-conjugating enzyme 1	UFC1	Q9Y3C8	UFC1_HUMAN
UID1428	P02538	Keratin, type II cytoskeletal 6A	KRT6A	P02538;P04259;P48668	K2C6A_HUMAN
UID1429	P02538;P13647	Keratin, type II cytoskeletal 6A	KRT5;KRT6A	P02538;P13647;P48668	K2C5_HUMAN;K2C6A_HUMAN
UID1430	P59666	Neutrophil defensin 3	DEFA3	P59666	DEF3_HUMAN
UID1431	Q06141	Regenerating islet-derived protein 3-alpha	REG3A	Q06141	REG3A_HUMAN
UID1432	Q14508	WAP four-disulfide core domain protein 2	WFDC2	Q14508	WFDC2_HUMAN
UID1433	A0A0G2JMI3	Immunoglobulin heavy variable 1-69-2	IGHV1-69-2	A0A0G2JMI3	HV692_HUMAN
UID1434	A0A0C4DH41;P01825	Immunoglobulin heavy variable 4-61	IGHV4-59;IGHV4-61	P01825;A0A0C4DH41	HV459_HUMAN;HV461_HUMAN
UID1435	Q92692	Nectin-2	NECTIN2	Q92692	NECT2_HUMAN
UID1436	P35237	Serpin B6	SERPINB6	P35237	SPB6_HUMAN
UID1437	Q13838	Spliceosome RNA helicase DDX39B	DDX39B	Q13838	DX39B_HUMAN
UID1438	P31946;P61981	14-3-3 protein beta/alpha	YWHAB;YWHAG	P31946;P61981	1433B_HUMAN;1433G_HUMAN
UID1439	A6NDG6	Glycerol-3-phosphate phosphatase	PGP	A6NDG6	PGP_HUMAN
UID1440	P02795;P04732;P13640;P80297	Metallothionein-2	MT1E;MT1G;MT1X;MT2A	P02795;P04732;P13640;P80297;Q8N339	MT1E_HUMAN;MT1G_HUMAN;MT1X_HUMAN;MT2_HUMAN
UID1441	P07814	Bifunctional glutamate/proline--tRNA ligase	EPRS1	P07814	SYEP_HUMAN
UID1442	P0DME0;Q01105	Protein SETSIP	SET;SETSIP	P0DME0;Q01105	SETLP_HUMAN;SET_HUMAN
UID1443	P13010	X-ray repair cross-complementing protein 5	XRCC5	P13010	XRCC5_HUMAN
UID1444	P14735	Insulin-degrading enzyme	IDE	P14735	IDE_HUMAN
UID1445	P18124	Large ribosomal subunit protein uL30	RPL7	P18124	RL7_HUMAN
UID1446	P20962	Parathymosin	PTMS	P20962	PTMS_HUMAN
UID1447	P23490	Loricrin	LORICRIN	P23490	LORI_HUMAN
UID1448	P46781	Small ribosomal subunit protein uS4	RPS9	P46781	RS9_HUMAN
UID1449	P46782	Small ribosomal subunit protein uS7	RPS5	P46782	RS5_HUMAN
UID1450	P51148	Ras-related protein Rab-5C	RAB5C	P51148	RAB5C_HUMAN
UID1451	P61163	Alpha-centractin	ACTR1A	P42025;P61163	ACTZ_HUMAN
UID1452	P62081	Small ribosomal subunit protein eS7	RPS7	P62081	RS7_HUMAN
UID1453	P62280	Small ribosomal subunit protein uS17	RPS11	P62280	RS11_HUMAN
UID1454	P62633	CCHC-type zinc finger nucleic acid binding protein	CNBP	P62633	CNBP_HUMAN
UID1455	P62829	Large ribosomal subunit protein uL14	RPL23	P62829	RL23_HUMAN
UID1456	P62888	Large ribosomal subunit protein eL30	RPL30	P62888	RL30_HUMAN
UID1457	P62906	Large ribosomal subunit protein uL1	RPL10A	P62906	RL10A_HUMAN
UID1458	P62913	Large ribosomal subunit protein uL5	RPL11	P62913	RL11_HUMAN
UID1459	P67809	Y-box-binding protein 1	YBX1	P16989;P67809;Q9Y2T7	YBOX1_HUMAN
UID1460	P83731	Large ribosomal subunit protein eL24	RPL24	P83731	RL24_HUMAN
UID1461	Q02543	Large ribosomal subunit protein eL20	RPL18A	Q02543	RL18A_HUMAN
UID1462	Q14204	Cytoplasmic dynein 1 heavy chain 1	DYNC1H1	Q14204	DYHC1_HUMAN
UID1463	Q16181	Septin-7	SEPTIN7	Q16181;Q6ZU15	SEPT7_HUMAN
UID1464	Q53RT3	Retroviral-like aspartic protease 1	ASPRV1	Q53RT3	APRV1_HUMAN
UID1465	Q9H0W9	Ester hydrolase C11orf54	C11orf54	Q9H0W9	CK054_HUMAN
UID1466	Q9Y3U8	Large ribosomal subunit protein eL36	RPL36	Q9Y3U8	RL36_HUMAN
UID1467	P08670;P17661	Vimentin	DES;VIM	P08670;P17661	DESM_HUMAN;VIME_HUMAN
UID1468	P40261	Nicotinamide N-methyltransferase	NNMT	P40261	NNMT_HUMAN
UID1469	Q9NPH2	Inositol-3-phosphate synthase 1	ISYNA1	Q9NPH2	INO1_HUMAN
UID1470	Q86V35	Calcium-binding protein 7	CABP7	Q86V35	CABP7_HUMAN
UID1471	P0CF74	Immunoglobulin lambda constant 6	IGLC6	P0CF74	IGLC6_HUMAN
UID1472	P07478	Trypsin-2	PRSS2	P07478	TRY2_HUMAN
UID1473	P43686	26S proteasome regulatory subunit 6B	PSMC4	P43686	PRS6B_HUMAN
UID1474	P62191	26S proteasome regulatory subunit 4	PSMC1	P62191	PRS4_HUMAN
UID1475	Q16401	26S proteasome non-ATPase regulatory subunit 5	PSMD5	Q16401	PSMD5_HUMAN
UID1476	A6NKQ9;P0DN86;P0DN87;Q6NT52	Choriogonadotropin subunit beta variant 1	CGB1;CGB2;CGB3;CGB7	P0DN86;P0DN87;A6NKQ9;Q6NT52	CGB1_HUMAN;CGB2_HUMAN;CGB3_HUMAN;CGB7_HUMAN
UID1477	O14602	Eukaryotic translation initiation factor 1A, Y-chromosomal	EIF1AY	O14602	IF1AY_HUMAN
UID1478	O15305	Phosphomannomutase 2	PMM2	O15305	PMM2_HUMAN
UID1479	O15347	High mobility group protein B3	HMGB3	O15347	HMGB3_HUMAN
UID1480	O60749	Sorting nexin-2	SNX2	O60749	SNX2_HUMAN
UID1481	O60829	P antigen family member 4	PAGE4	O60829	PAGE4_HUMAN
UID1482	O75348	V-type proton ATPase subunit G 1	ATP6V1G1	O75348	VATG1_HUMAN
UID1483	O75369	Filamin-B	FLNB	O75369	FLNB_HUMAN
UID1484	O75531	Barrier-to-autointegration factor	BANF1	O75531	BAF_HUMAN
UID1485	P02511	Alpha-crystallin B chain	CRYAB	P02511	CRYAB_HUMAN
UID1486	P05187	Alkaline phosphatase, placental type	ALPP	P05187;P09923	PPB1_HUMAN
UID1487	P05413	Fatty acid-binding protein, heart	FABP3	P05413	FABPH_HUMAN
UID1488	P05787	Keratin, type II cytoskeletal 8	KRT8	P05787	K2C8_HUMAN
UID1489	P06737	Glycogen phosphorylase, liver form	PYGL	P06737	PYGL_HUMAN
UID1490	P07093	Glia-derived nexin	SERPINE2	P07093	GDN_HUMAN
UID1491	P0DML2;P0DML3	Chorionic somatomammotropin hormone 1	CSH1;CSH2	P0DML2;P0DML3	CSH1_HUMAN;CSH2_HUMAN
UID1492	P11464;P11465;Q9UQ72	Pregnancy-specific beta-1-glycoprotein 1	PSG1;PSG11;PSG2	P11464;Q15238;Q9UQ72;P11465	PSG11_HUMAN;PSG1_HUMAN;PSG2_HUMAN
UID1493	P11465	Pregnancy-specific beta-1-glycoprotein 2	PSG2	P11465	PSG2_HUMAN
UID1494	P14060	3 beta-hydroxysteroid dehydrogenase/Delta 5-->4-isomerase type 1	HSD3B1	P14060;P26439	3BHS1_HUMAN
UID1495	P14866	Heterogeneous nuclear ribonucleoprotein L	HNRNPL	P14866	HNRPL_HUMAN
UID1496	P15428	15-hydroxyprostaglandin dehydrogenase [NAD(+)]	HPGD	P15428	PGDH_HUMAN
UID1497	P17948	Vascular endothelial growth factor receptor 1	FLT1	P17948	VGFR1_HUMAN
UID1498	P20936	Ras GTPase-activating protein 1	RASA1	P20936	RASA1_HUMAN
UID1499	P21128	Uridylate-specific endoribonuclease	ENDOU	P21128	ENDOU_HUMAN
UID1500	P21266	Glutathione S-transferase Mu 3	GSTM3	P21266	GSTM3_HUMAN
UID1501	P21589	5'-nucleotidase	NT5E	P21589	5NTD_HUMAN
UID1502	P40429	Large ribosomal subunit protein uL13	RPL13A	P40429;Q6NVV1	RL13A_HUMAN
UID1503	P41250	Glycine--tRNA ligase	GARS1	P41250	GARS_HUMAN
UID1504	P48307	Tissue factor pathway inhibitor 2	TFPI2	P48307	TFPI2_HUMAN
UID1505	P49961	Ectonucleoside triphosphate diphosphohydrolase 1	ENTPD1	P49961	ENTP1_HUMAN
UID1506	P52788	Spermine synthase	SMS	P52788	SPSY_HUMAN
UID1507	P55060	Exportin-2	CSE1L	P55060	XPO2_HUMAN
UID1508	P62140	Serine/threonine-protein phosphatase PP1-beta catalytic subunit	PPP1CB	P62140	PP1B_HUMAN
UID1509	P63010;Q10567	AP-2 complex subunit beta	AP1B1;AP2B1	P63010;Q10567	AP1B1_HUMAN;AP2B1_HUMAN
UID1510	Q00765	Receptor expression-enhancing protein 5	REEP5	Q00765	REEP5_HUMAN
UID1511	Q00887	Pregnancy-specific beta-1-glycoprotein 9	PSG9	Q00887	PSG9_HUMAN
UID1512	Q00887;Q16557	Pregnancy-specific beta-1-glycoprotein 9	PSG3;PSG9	Q00887;Q15238;Q16557	PSG3_HUMAN;PSG9_HUMAN
UID1513	Q00888	Pregnancy-specific beta-1-glycoprotein 4	PSG4	Q00888	PSG4_HUMAN
UID1514	Q06210	Glutamine--fructose-6-phosphate aminotransferase [isomerizing] 1	GFPT1	Q06210	GFPT1_HUMAN
UID1515	Q13153;Q13177	Serine/threonine-protein kinase PAK 1	PAK1;PAK2	O75914;Q13153;Q13177	PAK1_HUMAN;PAK2_HUMAN
UID1516	Q15274	Nicotinate-nucleotide pyrophosphorylase [carboxylating]	QPRT	Q15274	NADC_HUMAN
UID1517	Q16719	Kynureninase	KYNU	Q16719	KYNU_HUMAN
UID1518	Q6H9L7	Isthmin-2	ISM2	Q6H9L7	ISM2_HUMAN
UID1519	Q6P988	Palmitoleoyl-protein carboxylesterase NOTUM	NOTUM	Q6P988	NOTUM_HUMAN
UID1520	Q8IUI8	Cytokine receptor-like factor 3	CRLF3	Q8IUI8	CRLF3_HUMAN
UID1521	Q96NY8	Nectin-4	NECTIN4	Q96NY8	NECT4_HUMAN
UID1522	Q96QR8	Transcriptional activator protein Pur-beta	PURB	Q96QR8	PURB_HUMAN
UID1523	Q9BPY8	Homeodomain-only protein	HOPX	Q9BPY8	HOP_HUMAN
UID1524	Q9BXP8	Pappalysin-2	PAPPA2	Q9BXP8	PAPP2_HUMAN
UID1525	Q9H0Q0	CYFIP-related Rac1 interactor A	CYRIA	Q9NUQ9;Q9H0Q0	CYRIA_HUMAN
UID1526	Q9H444	Charged multivesicular body protein 4b	CHMP4B	Q9H444	CHM4B_HUMAN
UID1527	Q9UBI6	Guanine nucleotide-binding protein G(I)/G(S)/G(O) subunit gamma-12	GNG12	Q9UBI6	GBG12_HUMAN
UID1528	Q9UHQ9	NADH-cytochrome b5 reductase 1	CYB5R1	Q9UHQ9	NB5R1_HUMAN
UID1529	Q9UMX0	Ubiquilin-1	UBQLN1	Q9UMX0	UBQL1_HUMAN
UID1530	Q9Y2T3	Guanine deaminase	GDA	Q9Y2T3	GUAD_HUMAN
UID1531	P00480	Ornithine transcarbamylase, mitochondrial	OTC	P00480	OTC_HUMAN
UID1532	P09467	Fructose-1,6-bisphosphatase 1	FBP1	P09467	F16P1_HUMAN
UID1533	P24298	Alanine aminotransferase 1	GPT	P24298	ALAT1_HUMAN
UID1534	O14980	Exportin-1	XPO1	O14980	XPO1_HUMAN
UID1535	O95373	Importin-7	IPO7	O95373	IPO7_HUMAN
UID1536	P11021;P11142;P54652	Endoplasmic reticulum chaperone BiP	HSPA2;HSPA5;HSPA8	P0DMV8;P0DMV9;P11021;P11142;P34931;P54652	BIP_HUMAN;HSP72_HUMAN;HSP7C_HUMAN
UID1537	P52758	2-iminobutanoate/2-iminopropanoate deaminase	RIDA	P52758	RIDA_HUMAN
UID1538	Q13162	Peroxiredoxin-4	PRDX4	Q13162	PRDX4_HUMAN
UID1539	Q13576	Ras GTPase-activating-like protein IQGAP2	IQGAP2	Q13576	IQGA2_HUMAN
UID1540	Q14240	Eukaryotic initiation factor 4A-II	EIF4A2	Q14240	IF4A2_HUMAN
UID1541	Q8NEV1	Casein kinase II subunit alpha 3	CSNK2A3	P68400;Q8NEV1	CSK23_HUMAN
UID1542	Q99798	Aconitate hydratase, mitochondrial	ACO2	Q99798	ACON_HUMAN
UID1543	P04211	Immunoglobulin lambda variable 7-43	IGLV7-43	P04211	LV743_HUMAN
UID1544	P55103	Inhibin beta C chain	INHBC	P55103	INHBC_HUMAN
UID1545	P42126	Enoyl-CoA delta isomerase 1, mitochondrial	ECI1	P42126	ECI1_HUMAN
UID1546	P51692	Signal transducer and activator of transcription 5B	STAT5B	P51692	STA5B_HUMAN
UID1547	P15515	Histatin-1	HTN1	P15515	HIS1_HUMAN
UID1548	P15516	Histatin-3	HTN3	P15516	HIS3_HUMAN
UID1549	P00325	All-trans-retinol dehydrogenase [NAD(+)] ADH1B	ADH1B	P00325;P00326	ADH1B_HUMAN
UID1550	P01258	Calcitonin	CALCA	P01258;P06881	CALC_HUMAN
UID1551	P12532	Creatine kinase U-type, mitochondrial	CKMT1A	P12532;P17540	KCRU_HUMAN
UID1552	P21695	Glycerol-3-phosphate dehydrogenase [NAD(+)], cytoplasmic	GPD1	P21695	GPDA_HUMAN
UID1553	P12081	Histidine--tRNA ligase, cytoplasmic	HARS1	P12081;P49590	HARS1_HUMAN
UID1554	P17661	Desmin	DES	P17661	DESM_HUMAN
UID1555	Q9NQW7	Xaa-Pro aminopeptidase 1	XPNPEP1	Q9NQW7	XPP1_HUMAN
UID1556	P31025	Lipocalin-1	LCN1	P31025	LCN1_HUMAN
UID1557	O00764	Pyridoxal kinase	PDXK	O00764	PDXK_HUMAN
UID1558	O43184	Disintegrin and metalloproteinase domain-containing protein 12	ADAM12	O43184	ADA12_HUMAN
UID1559	P11464;Q16557	Pregnancy-specific beta-1-glycoprotein 1	PSG1;PSG3	P11464;Q16557;Q9UQ74	PSG1_HUMAN;PSG3_HUMAN
UID1560	P12956	X-ray repair cross-complementing protein 6	XRCC6	P12956	XRCC6_HUMAN
UID1561	P18077	Large ribosomal subunit protein eL33	RPL35A	P18077	RL35A_HUMAN
UID1562	P22059	Oxysterol-binding protein 1	OSBP	P22059	OSBP1_HUMAN
UID1563	P31943	Heterogeneous nuclear ribonucleoprotein H	HNRNPH1	P31943;P55795	HNRH1_HUMAN
UID1564	P33176	Kinesin-1 heavy chain	KIF5B	P33176	KINH_HUMAN
UID1565	P43490	Nicotinamide phosphoribosyltransferase	NAMPT	P43490	NAMPT_HUMAN
UID1566	P47897	Glutamine--tRNA ligase	QARS1	P47897	SYQ_HUMAN
UID1567	P48147	Prolyl endopeptidase	PREP	P48147	PPCE_HUMAN
UID1568	P53621	Coatomer subunit alpha	COPA	P53621	COPA_HUMAN
UID1569	P55327	Tumor protein D52	TPD52	P55327	TPD52_HUMAN
UID1570	P62330	ADP-ribosylation factor 6	ARF6	P62330	ARF6_HUMAN
UID1571	P62857	Small ribosomal subunit protein eS28	RPS28	P62857	RS28_HUMAN
UID1572	P62899	Large ribosomal subunit protein eL31	RPL31	P62899	RL31_HUMAN
UID1573	P98082	Disabled homolog 2	DAB2	P98082	DAB2_HUMAN
UID1574	Q08623	Pseudouridine-5'-phosphatase	PUDP	Q08623	HDHD1_HUMAN
UID1575	Q13153	Serine/threonine-protein kinase PAK 1	PAK1	Q13153	PAK1_HUMAN
UID1576	Q13177	Serine/threonine-protein kinase PAK 2	PAK2	Q13177	PAK2_HUMAN
UID1577	Q15293	Reticulocalbin-1	RCN1	Q15293	RCN1_HUMAN
UID1578	Q16557	Pregnancy-specific beta-1-glycoprotein 3	PSG3	Q16557	PSG3_HUMAN
UID1579	Q16831	Uridine phosphorylase 1	UPP1	Q16831	UPP1_HUMAN
UID1580	Q7Z4H8	Protein O-glucosyltransferase 3	POGLUT3	Q7Z4H8	PLGT3_HUMAN
UID1581	Q8NBJ7	Inactive C-alpha-formylglycine-generating enzyme 2	SUMF2	Q8NBJ7	SUMF2_HUMAN
UID1582	Q96GT9	X antigen family member 2	XAGE2	Q96GT9	XAGE2_HUMAN
UID1583	Q9P2E9	Ribosome-binding protein 1	RRBP1	Q9P2E9	RRBP1_HUMAN
UID1584	Q9UHF0	Tachykinin-3	TAC3	Q9UHF0	TKNK_HUMAN
UID1585	Q9UIQ6	Leucyl-cystinyl aminopeptidase	LNPEP	Q9UIQ6	LCAP_HUMAN
UID1586	Q9UKS6	Protein kinase C and casein kinase substrate in neurons protein 3	PACSIN3	Q9UKS6	PACN3_HUMAN
UID1587	Q9Y2B0	Protein canopy homolog 2	CNPY2	Q9Y2B0	CNPY2_HUMAN
UID1588	Q9Y5P6	Mannose-1-phosphate guanyltransferase beta	GMPPB	Q9Y5P6	GMPPB_HUMAN
UID1589	P02538;P12035;P13647;P35908	Keratin, type II cytoskeletal 6A	KRT2;KRT3;KRT5;KRT6A	O95678;P02538;P04259;P12035;P13647;P35908;P48668;Q01546;Q5XKE5	K22E_HUMAN;K2C3_HUMAN;K2C5_HUMAN;K2C6A_HUMAN
UID1590	O14618	Copper chaperone for superoxide dismutase	CCS	O14618	CCS_HUMAN
UID1591	P61457	Pterin-4-alpha-carbinolamine dehydratase	PCBD1	P61457	PHS_HUMAN
UID1592	Q15819	Ubiquitin-conjugating enzyme E2 variant 2	UBE2V2	Q15819	UB2V2_HUMAN
UID1593	Q16543	Hsp90 co-chaperone Cdc37	CDC37	Q16543	CDC37_HUMAN
UID1594	P12035;P19013	Keratin, type II cytoskeletal 3	KRT3;KRT4	P12035;P19013;Q3SY84;Q7RTS7;Q86Y46	K2C3_HUMAN;K2C4_HUMAN
UID1595	P13646	Keratin, type I cytoskeletal 13	KRT13	P13646	K1C13_HUMAN
UID1596	P19013	Keratin, type II cytoskeletal 4	KRT4	P19013	K2C4_HUMAN
UID1597	P00505	Aspartate aminotransferase, mitochondrial	GOT2	P00505	AATM_HUMAN
UID1598	P07477	Serine protease 1	PRSS1	P07477	TRY1_HUMAN
UID1599	P12104	Fatty acid-binding protein, intestinal	FABP2	P12104	FABPI_HUMAN
UID1600	P14410	Sucrase-isomaltase, intestinal	SI	P14410	SUIS_HUMAN
UID1601	P14854	Cytochrome c oxidase subunit 6B1	COX6B1	P14854	CX6B1_HUMAN
UID1602	P51161	Gastrotropin	FABP6	P51161	FABP6_HUMAN
UID1603	P61278	Somatostatin	SST	P61278	SMS_HUMAN
UID1604	P62942	Peptidyl-prolyl cis-trans isomerase FKBP1A	FKBP1A	P62942	FKB1A_HUMAN
UID1605	Q01524	Defensin-6	DEFA6	Q01524	DEF6_HUMAN
UID1606	Q96C23	Galactose mutarotase	GALM	Q96C23	GALM_HUMAN
UID1607	Q5T749	Keratinocyte proline-rich protein	KPRP	Q5T749	KPRP_HUMAN
UID1608	P02538;P12035	Keratin, type II cytoskeletal 6A	KRT3;KRT6A	P02538;P04259;P12035;P48668	K2C3_HUMAN;K2C6A_HUMAN
UID1609	P12035	Keratin, type II cytoskeletal 3	KRT3	P12035	K2C3_HUMAN
UID1610	Q8IWL1;Q8IWL2	Pulmonary surfactant-associated protein A2	SFTPA1;SFTPA2	Q8IWL1;Q8IWL2	SFPA2_HUMAN;SFTA1_HUMAN
UID1611	Q96A32	Myosin regulatory light chain 11	MYL11	Q96A32	MYL11_HUMAN

## Sheet: B. Quantified proteins
UID	Protein.Group	First.Protein.Description	Genes	Protein.Ids	Protein.Names
UID1	A0A075B6H7	Probable non-functional immunoglobulin kappa variable 3-7	IGKV3-7	A0A075B6H7	KV37_HUMAN
UID2	A0A075B6H9	Immunoglobulin lambda variable 4-69	IGLV4-69	A0A075B6H9	LV469_HUMAN
UID3	A0A075B6I9;P04211	Immunoglobulin lambda variable 7-46	IGLV7-43;IGLV7-46	P04211;A0A075B6I9	LV743_HUMAN;LV746_HUMAN
UID4	A0A075B6J9	Immunoglobulin lambda variable 2-18	IGLV2-18	A0A075B6J9	LV218_HUMAN
UID5	A0A075B6K0;A0A075B6K4	Immunoglobulin lambda variable 3-16	IGLV3-10;IGLV3-16	A0A075B6K0;A0A075B6K4	LV310_HUMAN;LV316_HUMAN
UID6	A0A075B6K0;P01717;P01718	Immunoglobulin lambda variable 3-16	IGLV3-16;IGLV3-25;IGLV3-27	P01717;P01718;A0A075B6K0	LV316_HUMAN;LV325_HUMAN;LV327_HUMAN
UID7	A0A075B6K4	Immunoglobulin lambda variable 3-10	IGLV3-10	A0A075B6K4	LV310_HUMAN
UID8	A0A075B6K5	Immunoglobulin lambda variable 3-9	IGLV3-9	A0A075B6K5	LV39_HUMAN
UID10	A0A075B6Q5	Immunoglobulin heavy variable 3-64	IGHV3-64	A0A075B6Q5	HV364_HUMAN
UID11	A0A075B6R2;A0A087WSY4;P01824;P06331;P0DP08	Immunoglobulin heavy variable 4-4	IGHV4-30-2;IGHV4-34;IGHV4-38-2;IGHV4-39;IGHV4-4	P01824;P01825;P06331;A0A075B6R2;A0A087WSY4;A0A0C4DH41;P0DP06;P0DP07;P0DP08	HV404_HUMAN;HV432_HUMAN;HV434_HUMAN;HV439_HUMAN;HVD82_HUMAN
UID12	A0A075B6R9	Probable non-functional immunoglobulin kappa variable 2D-24	IGKV2D-24	A0A075B6R9;A0A0C4DH68	KVD24_HUMAN
UID13	A0A075B6S2;A2NJV5	Immunoglobulin kappa variable 2D-29	IGKV2-29;IGKV2D-29	A0A075B6S2;A2NJV5	KV229_HUMAN;KVD29_HUMAN
UID14	A0A075B6S5	Immunoglobulin kappa variable 1-27	IGKV1-27	A0A075B6S5	KV127_HUMAN
UID15	A0A075B6S5;A0A0C4DH67	Immunoglobulin kappa variable 1-27	IGKV1-27;IGKV1-8	A0A075B6S5;A0A0C4DH67;A0A0C4DH69	KV108_HUMAN;KV127_HUMAN
UID16	A0A087WSX0	Immunoglobulin lambda variable 5-45	IGLV5-45	A0A087WSX0	LV545_HUMAN
UID17	A0A087WSY6	Immunoglobulin kappa variable 3D-15	IGKV3D-15	A0A087WSY6	KVD15_HUMAN
UID18	A0A087WSZ0	Immunoglobulin kappa variable 1D-8	IGKV1D-8	A0A087WSZ0	KVD08_HUMAN
UID19	A0A087WW87;P01614	Immunoglobulin kappa variable 2-40	IGKV2-40;IGKV2D-40	P01614;A0A087WW87	KV240_HUMAN;KVD40_HUMAN
UID20	A0A0A0MRZ8;P04433	Immunoglobulin kappa variable 3D-11	IGKV3-11;IGKV3D-11	P04433;A0A0A0MRZ8	KV311_HUMAN;KVD11_HUMAN
UID21	A0A0A0MS14	Immunoglobulin heavy variable 1-45	IGHV1-45	A0A0A0MS14	HV145_HUMAN
UID22	A0A0A0MS15	Immunoglobulin heavy variable 3-49	IGHV3-49	A0A0A0MS15	HV349_HUMAN
UID23	A0A0A0MS15;A0A0B4J1V6	Immunoglobulin heavy variable 3-49	IGHV3-49;IGHV3-73	A0A0A0MS15;A0A0B4J1V6	HV349_HUMAN;HV373_HUMAN
UID24	A0A0B4J1U3	Immunoglobulin lambda variable 1-36	IGLV1-36	A0A0B4J1U3	LV136_HUMAN
UID25	A0A0B4J1U7	Immunoglobulin heavy variable 6-1	IGHV6-1	A0A0B4J1U7	HV601_HUMAN
UID26	A0A0B4J1V0	Immunoglobulin heavy variable 3-15	IGHV3-15	A0A0B4J1V0	HV315_HUMAN
UID27	A0A0B4J1V1	Immunoglobulin heavy variable 3-21	IGHV3-21	A0A0B4J1V1	HV321_HUMAN
UID28	A0A0B4J1V1;A0A0B4J1X5;A0A0J9YVY3;P01762;P01763;P01767;P01772;P01780	Immunoglobulin heavy variable 3-21	IGHV3-11;IGHV3-21;IGHV3-33;IGHV3-48;IGHV3-53;IGHV3-7;IGHV3-74;IGHV7-4-1	P01772;P01780;P01762;P01763;P01767;A0A0B4J1V1;A0A0B4J1X5;A0A0C4DH42;A0A0J9YVY3;P0DOX2;P0DP02	HV307_HUMAN;HV311_HUMAN;HV321_HUMAN;HV333_HUMAN;HV348_HUMAN;HV353_HUMAN;HV374_HUMAN;HV741_HUMAN
UID29	A0A0B4J1V1;A0A0B4J1X8;A0A0C4DH32;P01762;P01763;P01766;P01780;P01782	Immunoglobulin heavy variable 3-21	IGHV3-11;IGHV3-13;IGHV3-20;IGHV3-21;IGHV3-43;IGHV3-48;IGHV3-7;IGHV3-9	P01780;P01762;P01763;P01766;P01782;A0A0B4J1V1;A0A0B4J1X8;A0A0C4DH32;P0DP04	HV307_HUMAN;HV309_HUMAN;HV311_HUMAN;HV313_HUMAN;HV320_HUMAN;HV321_HUMAN;HV343_HUMAN;HV348_HUMAN
UID31	A0A0B4J1V2	Immunoglobulin heavy variable 2-26	IGHV2-26	A0A0B4J1V2	HV226_HUMAN
UID32	A0A0B4J1V6	Immunoglobulin heavy variable 3-73	IGHV3-73	A0A0B4J1V6	HV373_HUMAN
UID33	A0A0B4J1X5	Immunoglobulin heavy variable 3-74	IGHV3-74	A0A0B4J1X5	HV374_HUMAN
UID34	A0A0B4J1X5;P01764;P01767;P01772	Immunoglobulin heavy variable 3-74	IGHV3-23;IGHV3-33;IGHV3-53;IGHV3-74	P01764;P01768;P01772;P01767;A0A0B4J1X5;A0A0C4DH42;P0DP02;P0DP03	HV323_HUMAN;HV333_HUMAN;HV353_HUMAN;HV374_HUMAN
UID35	A0A0B4J1X8	Immunoglobulin heavy variable 3-43	IGHV3-43	A0A0B4J1X8	HV343_HUMAN
UID36	A0A0B4J1Y8	Immunoglobulin lambda variable 9-49	IGLV9-49	A0A0B4J1Y8	LV949_HUMAN
UID37	A0A0B4J1Y9	Immunoglobulin heavy variable 3-72	IGHV3-72	A0A0B4J1Y9	HV372_HUMAN
UID38	A0A0B4J2D9;P0DP09	Immunoglobulin kappa variable 1D-13	IGKV1-13;IGKV1D-13	A0A0B4J2D9;P0DP09	KV113_HUMAN;KVD13_HUMAN
UID39	A0A0B4J2H0;A0A0C4DH29;P01742;P01743;P0DP01	Immunoglobulin heavy variable 1-69D	IGHV1-3;IGHV1-46;IGHV1-69;IGHV1-69D;IGHV1-8	P01742;P01743;A0A0B4J2H0;A0A0C4DH29;P0DP01	HV103_HUMAN;HV108_HUMAN;HV146_HUMAN;HV169_HUMAN;HV69D_HUMAN
UID40	A0A0C4DH24	Immunoglobulin kappa variable 6-21	IGKV6-21	A0A0C4DH24	KV621_HUMAN
UID41	A0A0C4DH25;P01619	Immunoglobulin kappa variable 3D-20	IGKV3-20;IGKV3D-20	P01619;A0A0C4DH25	KV320_HUMAN;KVD20_HUMAN
UID42	A0A0C4DH29	Immunoglobulin heavy variable 1-3	IGHV1-3	A0A0C4DH29	HV103_HUMAN
UID43	A0A0C4DH31	Immunoglobulin heavy variable 1-18	IGHV1-18	A0A0C4DH31	HV118_HUMAN
UID45	A0A0C4DH34	Immunoglobulin heavy variable 4-28	IGHV4-28	A0A0C4DH34	HV428_HUMAN
UID46	A0A0C4DH35	Probable non-functional immunoglobulin heavy variable 3-35	IGHV3-35	A0A0C4DH35	HV335_HUMAN
UID47	A0A0C4DH36	Probable non-functional immunoglobulin heavy variable 3-38	IGHV3-38	A0A0C4DH36	HV338_HUMAN
UID48	A0A0C4DH38	Immunoglobulin heavy variable 5-51	IGHV5-51	A0A0C4DH38	HV551_HUMAN
UID49	A0A0C4DH38;A0A0J9YXX1	Immunoglobulin heavy variable 5-51	IGHV5-10-1;IGHV5-51	A0A0C4DH38;A0A0J9YXX1	HV551_HUMAN;HV5X1_HUMAN
UID50	A0A0C4DH43	Immunoglobulin heavy variable 2-70D	IGHV2-70D	P01814;A0A0C4DH43	HV70D_HUMAN
UID51	A0A0C4DH43;P01814	Immunoglobulin heavy variable 2-70D	IGHV2-70;IGHV2-70D	P01814;A0A0C4DH43	HV270_HUMAN;HV70D_HUMAN
UID52	A0A0C4DH67	Immunoglobulin kappa variable 1-8	IGKV1-8	A0A0C4DH67	KV108_HUMAN
UID53	A0A0C4DH73;P01597;P01611;P04432	Immunoglobulin kappa variable 1-12	IGKV1-12;IGKV1-39;IGKV1D-12;IGKV1D-39	P01597;P01611;P04432;A0A0C4DH72;A0A0C4DH73	KV112_HUMAN;KV139_HUMAN;KVD12_HUMAN;KVD39_HUMAN
UID54	A0A0J9YX35	Immunoglobulin heavy variable 3-64D	IGHV3-64D	A0A0J9YX35	HV64D_HUMAN
UID55	A0A0J9YXX1	Immunoglobulin heavy variable 5-10-1	IGHV5-10-1	A0A0J9YXX1	HV5X1_HUMAN
UID56	A0M8Q6	Immunoglobulin lambda constant 7	IGLC7	A0M8Q6	IGLC7_HUMAN
UID58	A0M8Q6;B9A064;P0CF74;P0DOY3	Immunoglobulin lambda constant 7	IGLC3;IGLC6;IGLC7;IGLL5	P0CG04;P0DOY2;P0DOY3;A0M8Q6;P0CF74;B9A064;P0DOX8	IGLC3_HUMAN;IGLC6_HUMAN;IGLC7_HUMAN;IGLL5_HUMAN
UID59	A0M8Q6;P0CF74;P0DOY3	Immunoglobulin lambda constant 7	IGLC3;IGLC6;IGLC7	P0DOY2;P0DOY3;A0M8Q6;P0CF74	IGLC3_HUMAN;IGLC6_HUMAN;IGLC7_HUMAN
UID60	A1L4H1	Soluble scavenger receptor cysteine-rich domain-containing protein SSC5D	SSC5D	A1L4H1	SRCRL_HUMAN
UID61	B9A064	Immunoglobulin lambda-like polypeptide 5	IGLL5	B9A064;P0DOX8	IGLL5_HUMAN
UID62	B9A064;P0CF74;P0DOY3	Immunoglobulin lambda-like polypeptide 5	IGLC3;IGLC6;IGLL5	P0CG04;P0DOY2;P0DOY3;P0CF74;B9A064;P0DOX8	IGLC3_HUMAN;IGLC6_HUMAN;IGLL5_HUMAN
UID63	B9A064;P0DOY3	Immunoglobulin lambda-like polypeptide 5	IGLC3;IGLL5	P0CG04;P0DOY2;P0DOY3;B9A064;P0DOX8	IGLC3_HUMAN;IGLL5_HUMAN
UID64	O00187	Mannan-binding lectin serine protease 2	MASP2	O00187	MASP2_HUMAN
UID66	O00391	Sulfhydryl oxidase 1	QSOX1	O00391	QSOX1_HUMAN
UID67	O00468	Agrin	AGRN	O00468	AGRIN_HUMAN
UID68	O00533	Neural cell adhesion molecule L1-like protein	CHL1	O00533	NCHL1_HUMAN
UID69	O00592	Podocalyxin	PODXL	O00592	PODXL_HUMAN
UID70	O14498	Immunoglobulin superfamily containing leucine-rich repeat protein	ISLR	O14498	ISLR_HUMAN
UID71	O14786	Neuropilin-1	NRP1	O14786	NRP1_HUMAN
UID72	O14791	Apolipoprotein L1	APOL1	O14791	APOL1_HUMAN
UID74	O15335	Chondroadherin	CHAD	O15335	CHAD_HUMAN
UID75	O15394	Neural cell adhesion molecule 2	NCAM2	O15394	NCAM2_HUMAN
UID76	O43157	Plexin-B1	PLXNB1	O43157	PLXB1_HUMAN
UID79	O43493	Trans-Golgi network integral membrane protein 2	TGOLN2	O43493	TGON2_HUMAN
UID80	O43505	Beta-1,4-glucuronyltransferase 1	B4GAT1	O43505	B4GA1_HUMAN
UID81	O43707;P12814;Q08043	Alpha-actinin-4	ACTN1;ACTN3;ACTN4	O43707;P12814;P35609;Q08043	ACTN1_HUMAN;ACTN3_HUMAN;ACTN4_HUMAN
UID82	O43866	CD5 antigen-like	CD5L	O43866	CD5L_HUMAN
UID83	O60279	Sushi domain-containing protein 5	SUSD5	O60279	SUSD5_HUMAN
UID84	O60462	Neuropilin-2	NRP2	O60462	NRP2_HUMAN
UID85	O60814;P57053;P58876;P62807;Q5QNW6;Q93079;Q99877;Q99879;Q99880	Histone H2B type 1-K	H2BC12;H2BC12L;H2BC13;H2BC14;H2BC15;H2BC18;H2BC4;H2BC5;H2BC9	O60814;P06899;P23527;P33778;P57053;P58876;P62807;Q16778;Q5QNW6;Q8N257;Q93079;Q96A08;Q99877;Q99879;Q99880	H2B1C_HUMAN;H2B1D_HUMAN;H2B1H_HUMAN;H2B1K_HUMAN;H2B1L_HUMAN;H2B1M_HUMAN;H2B1N_HUMAN;H2B2F_HUMAN;H2BFS_HUMAN
UID87	O75015;P08637	Low affinity immunoglobulin gamma Fc region receptor III-B	FCGR3A;FCGR3B	O75015;P08637	FCG3A_HUMAN;FCG3B_HUMAN
UID88	O75083	WD repeat-containing protein 1	WDR1	O75083	WDR1_HUMAN
UID89	O75144	ICOS ligand	ICOSLG	O75144	ICOSL_HUMAN
UID90	O75223	Gamma-glutamylcyclotransferase	GGCT	O75223	GGCT_HUMAN
UID92	O75636	Ficolin-3	FCN3	O75636	FCN3_HUMAN
UID93	O75874	Isocitrate dehydrogenase [NADP] cytoplasmic	IDH1	O75874	IDHC_HUMAN
UID94	O75882	Attractin	ATRN	O75882	ATRN_HUMAN
UID97	O95445	Apolipoprotein M	APOM	O95445	APOM_HUMAN
UID98	O95479	GDH/6PGL endoplasmic bifunctional protein	H6PD	O95479	G6PE_HUMAN
UID99	O95897	Noelin-2	OLFM2	O95897	NOE2_HUMAN
UID100	O95967	EGF-containing fibulin-like extracellular matrix protein 2	EFEMP2	O95967	FBLN4_HUMAN
UID101	O95980	Reversion-inducing cysteine-rich protein with Kazal motifs	RECK	O95980	RECK_HUMAN
UID102	P00338	L-lactate dehydrogenase A chain	LDHA	P00338	LDHA_HUMAN
UID103	P00352	Aldehyde dehydrogenase 1A1	ALDH1A1	P00352	AL1A1_HUMAN
UID104	P00390	Glutathione reductase, mitochondrial	GSR	P00390	GSHR_HUMAN
UID105	P00441	Superoxide dismutase [Cu-Zn]	SOD1	P00441	SODC_HUMAN
UID106	P00450	Ceruloplasmin	CP	P00450	CERU_HUMAN
UID107	P00488	Coagulation factor XIII A chain	F13A1	P00488	F13A_HUMAN
UID108	P00491	Purine nucleoside phosphorylase	PNP	P00491	PNPH_HUMAN
UID109	P00492	Hypoxanthine-guanine phosphoribosyltransferase	HPRT1	P00492	HPRT_HUMAN
UID110	P00558	Phosphoglycerate kinase 1	PGK1	P00558	PGK1_HUMAN
UID111	P00558;P07205	Phosphoglycerate kinase 1	PGK1;PGK2	P00558;P07205	PGK1_HUMAN;PGK2_HUMAN
UID112	P00568	Adenylate kinase isoenzyme 1	AK1	P00568	KAD1_HUMAN
UID113	P00734	Prothrombin	F2	P00734	THRB_HUMAN
UID114	P00736	Complement C1r subcomponent	C1R	P00736	C1R_HUMAN
UID115	P00738	Haptoglobin	HP	P00738	HPT_HUMAN
UID116	P00738;P00739	Haptoglobin	HP;HPR	P00738;P00739	HPTR_HUMAN;HPT_HUMAN
UID117	P00739	Haptoglobin-related protein	HPR	P00739	HPTR_HUMAN
UID118	P00740	Coagulation factor IX	F9	P00740	FA9_HUMAN
UID119	P00742	Coagulation factor X	F10	P00742	FA10_HUMAN
UID120	P00746	Complement factor D	CFD	P00746	CFAD_HUMAN
UID121	P00747	Plasminogen	PLG	P00747	PLMN_HUMAN
UID122	P00747;P08519	Plasminogen	LPA;PLG	P00747;P08519	APOA_HUMAN;PLMN_HUMAN
UID123	P00748	Coagulation factor XII	F12	P00748	FA12_HUMAN
UID124	P00751	Complement factor B	CFB	P00751	CFAB_HUMAN
UID125	P00915	Carbonic anhydrase 1	CA1	P00915	CAH1_HUMAN
UID126	P00918	Carbonic anhydrase 2	CA2	P00918	CAH2_HUMAN
UID127	P00995	Serine protease inhibitor Kazal-type 1	SPINK1	P00995	ISK1_HUMAN
UID128	P01008	Antithrombin-III	SERPINC1	P01008	ANT3_HUMAN
UID129	P01009	Alpha-1-antitrypsin	SERPINA1	P01009	A1AT_HUMAN
UID130	P01011	Alpha-1-antichymotrypsin	SERPINA3	P01011	AACT_HUMAN
UID131	P01019	Angiotensinogen	AGT	P01019	ANGT_HUMAN
UID132	P01023	Alpha-2-macroglobulin	A2M	P01023	A2MG_HUMAN
UID133	P01023;P20742	Alpha-2-macroglobulin	A2M;PZP	P01023;P20742	A2MG_HUMAN;PZP_HUMAN
UID134	P01024	Complement C3	C3	P01024	CO3_HUMAN
UID135	P01031	Complement C5	C5	P01031	CO5_HUMAN
UID136	P01033	Metalloproteinase inhibitor 1	TIMP1	P01033	TIMP1_HUMAN
UID137	P01034	Cystatin-C	CST3	P01034	CYTC_HUMAN
UID139	P01042	Kininogen-1	KNG1	P01042	KNG1_HUMAN
UID140	P01130	Low-density lipoprotein receptor	LDLR	P01130	LDLR_HUMAN
UID141	P01344	Insulin-like growth factor II	IGF2	P01344	IGF2_HUMAN
UID142	P01591	Immunoglobulin J chain	JCHAIN	P01591	IGJ_HUMAN
UID143	P01593;P01594	Immunoglobulin kappa variable 1D-33	IGKV1-33;IGKV1D-33	P01593;P01594	KV133_HUMAN;KVD33_HUMAN
UID144	P01599	Immunoglobulin kappa variable 1-17	IGKV1-17	P01599	KV117_HUMAN
UID145	P01602	Immunoglobulin kappa variable 1-5	IGKV1-5	P01602;P0DOX7	KV105_HUMAN
UID146	P01619	Immunoglobulin kappa variable 3-20	IGKV3-20	P01619	KV320_HUMAN
UID147	P01699;P01700	Immunoglobulin lambda variable 1-44	IGLV1-44;IGLV1-47	P01699;P01700	LV144_HUMAN;LV147_HUMAN
UID149	P01701	Immunoglobulin lambda variable 1-51	IGLV1-51	P01701	LV151_HUMAN
UID150	P01703	Immunoglobulin lambda variable 1-40	IGLV1-40	P01703	LV140_HUMAN
UID151	P01704	Immunoglobulin lambda variable 2-14	IGLV2-14	P01704	LV214_HUMAN
UID152	P01705	Immunoglobulin lambda variable 2-23	IGLV2-23	P01705	LV223_HUMAN
UID153	P01706	Immunoglobulin lambda variable 2-11	IGLV2-11	P01706	LV211_HUMAN
UID154	P01709	Immunoglobulin lambda variable 2-8	IGLV2-8	P01709	LV208_HUMAN
UID155	P01714	Immunoglobulin lambda variable 3-19	IGLV3-19	P01714	LV319_HUMAN
UID156	P01715	Immunoglobulin lambda variable 3-1	IGLV3-1	P01715	LV301_HUMAN
UID157	P01717	Immunoglobulin lambda variable 3-25	IGLV3-25	P01717	LV325_HUMAN
UID158	P01718	Immunoglobulin lambda variable 3-27	IGLV3-27	P01718	LV327_HUMAN
UID159	P01721	Immunoglobulin lambda variable 6-57	IGLV6-57	P01721	LV657_HUMAN
UID160	P01742	Immunoglobulin heavy variable 1-69	IGHV1-69	P01742	HV169_HUMAN
UID161	P01743	Immunoglobulin heavy variable 1-46	IGHV1-46	P01743	HV146_HUMAN
UID162	P01764	Immunoglobulin heavy variable 3-23	IGHV3-23	P01764	HV323_HUMAN
UID163	P01764;P01767;P01772	Immunoglobulin heavy variable 3-23	IGHV3-23;IGHV3-33;IGHV3-53	P01764;P01768;P01772;P01767;A0A0C4DH42;P0DP02;P0DP03	HV323_HUMAN;HV333_HUMAN;HV353_HUMAN
UID164	P01766	Immunoglobulin heavy variable 3-13	IGHV3-13	P01766	HV313_HUMAN
UID165	P01768;P0DP03	Immunoglobulin heavy variable 3-30	IGHV3-30;IGHV3-30-5	P01768;P0DP02;P0DP03	HV330_HUMAN;HVC05_HUMAN
UID166	P01772	Immunoglobulin heavy variable 3-33	IGHV3-33	P01768;P01772;P0DP02;P0DP03	HV333_HUMAN
UID167	P01780	Immunoglobulin heavy variable 3-7	IGHV3-7	P01780	HV307_HUMAN
UID168	P01782	Immunoglobulin heavy variable 3-9	IGHV3-9	P01782	HV309_HUMAN
UID169	P01817	Immunoglobulin heavy variable 2-5	IGHV2-5	P01817	HV205_HUMAN
UID170	P01824;P06331;P0DP08	Immunoglobulin heavy variable 4-39	IGHV4-34;IGHV4-38-2;IGHV4-39	P01824;P01825;P06331;A0A0C4DH41;P0DP06;P0DP08	HV434_HUMAN;HV439_HUMAN;HVD82_HUMAN
UID171	P01833	Polymeric immunoglobulin receptor	PIGR	P01833	PIGR_HUMAN
UID172	P01834	Immunoglobulin kappa constant	IGKC	P01834;P0DOX7	IGKC_HUMAN
UID173	P01857	Immunoglobulin heavy constant gamma 1	IGHG1	P01857;P0DOX5	IGHG1_HUMAN
UID174	P01857;P01859	Immunoglobulin heavy constant gamma 1	IGHG1;IGHG2	P01857;P01859;P0DOX5	IGHG1_HUMAN;IGHG2_HUMAN
UID175	P01857;P01859;P01860	Immunoglobulin heavy constant gamma 1	IGHG1;IGHG2;IGHG3	P01857;P01859;P01860;P0DOX5	IGHG1_HUMAN;IGHG2_HUMAN;IGHG3_HUMAN
UID176	P01857;P01859;P01860;P01861	Immunoglobulin heavy constant gamma 1	IGHG1;IGHG2;IGHG3;IGHG4	P01857;P01859;P01860;P01861;P0DOX5	IGHG1_HUMAN;IGHG2_HUMAN;IGHG3_HUMAN;IGHG4_HUMAN
UID177	P01857;P01860	Immunoglobulin heavy constant gamma 1	IGHG1;IGHG3	P01857;P01860;P0DOX5	IGHG1_HUMAN;IGHG3_HUMAN
UID178	P01857;P01860;P01861	Immunoglobulin heavy constant gamma 1	IGHG1;IGHG3;IGHG4	P01857;P01860;P01861;P0DOX5	IGHG1_HUMAN;IGHG3_HUMAN;IGHG4_HUMAN
UID179	P01859	Immunoglobulin heavy constant gamma 2	IGHG2	P01859	IGHG2_HUMAN
UID180	P01859;P01860	Immunoglobulin heavy constant gamma 2	IGHG2;IGHG3	P01859;P01860	IGHG2_HUMAN;IGHG3_HUMAN
UID181	P01859;P01860;P01861	Immunoglobulin heavy constant gamma 2	IGHG2;IGHG3;IGHG4	P01859;P01860;P01861	IGHG2_HUMAN;IGHG3_HUMAN;IGHG4_HUMAN
UID182	P01859;P01861	Immunoglobulin heavy constant gamma 2	IGHG2;IGHG4	P01859;P01861	IGHG2_HUMAN;IGHG4_HUMAN
UID183	P01860	Immunoglobulin heavy constant gamma 3	IGHG3	P01860	IGHG3_HUMAN
UID184	P01861	Immunoglobulin heavy constant gamma 4	IGHG4	P01861	IGHG4_HUMAN
UID185	P01871	Immunoglobulin heavy constant mu	IGHM	P01871;P0DOX6	IGHM_HUMAN
UID186	P01876	Immunoglobulin heavy constant alpha 1	IGHA1	P01876	IGHA1_HUMAN
UID187	P01876;P01877	Immunoglobulin heavy constant alpha 1	IGHA1;IGHA2	P01876;P01877;P0DOX2	IGHA1_HUMAN;IGHA2_HUMAN
UID188	P01880	Immunoglobulin heavy constant delta	IGHD	P01880;P0DOX3	IGHD_HUMAN
UID189	P02008	Hemoglobin subunit zeta	HBZ	P02008	HBAZ_HUMAN
UID190	P02008;P69905	Hemoglobin subunit zeta	HBA1;HBZ	P02008;P69905	HBAZ_HUMAN;HBA_HUMAN
UID191	P02042;P02100;P68871;P69891;P69892	Hemoglobin subunit delta	HBB;HBD;HBE1;HBG1;HBG2	P02042;P02100;P68871;P69891;P69892	HBB_HUMAN;HBD_HUMAN;HBE_HUMAN;HBG1_HUMAN;HBG2_HUMAN
UID192	P02042;P68871	Hemoglobin subunit delta	HBB;HBD	P02042;P68871	HBB_HUMAN;HBD_HUMAN
UID193	P02100	Hemoglobin subunit epsilon	HBE1	P02100	HBE_HUMAN
UID194	P02452	Collagen alpha-1(I) chain	COL1A1	P02452	CO1A1_HUMAN
UID195	P02458	Collagen alpha-1(II) chain	COL2A1	P02458	CO2A1_HUMAN
UID196	P02461	Collagen alpha-1(III) chain	COL3A1	P02461	CO3A1_HUMAN
UID199	P02647	Apolipoprotein A-I	APOA1	P02647	APOA1_HUMAN
UID200	P02649	Apolipoprotein E	APOE	P02649	APOE_HUMAN
UID201	P02652	Apolipoprotein A-II	APOA2	P02652	APOA2_HUMAN
UID202	P02654	Apolipoprotein C-I	APOC1	P02654	APOC1_HUMAN
UID203	P02655	Apolipoprotein C-II	APOC2	P02655	APOC2_HUMAN
UID204	P02656	Apolipoprotein C-III	APOC3	P02656	APOC3_HUMAN
UID205	P02671	Fibrinogen alpha chain	FGA	P02671	FIBA_HUMAN
UID206	P02675	Fibrinogen beta chain	FGB	P02675	FIBB_HUMAN
UID207	P02679	Fibrinogen gamma chain	FGG	P02679	FIBG_HUMAN
UID208	P02730	Band 3 anion transport protein	SLC4A1	P02730	B3AT_HUMAN
UID209	P02741	C-reactive protein	CRP	P02741	CRP_HUMAN
UID210	P02743	Serum amyloid P-component	APCS	P02743	SAMP_HUMAN
UID211	P02745	Complement C1q subcomponent subunit A	C1QA	P02745	C1QA_HUMAN
UID212	P02746	Complement C1q subcomponent subunit B	C1QB	P02746	C1QB_HUMAN
UID213	P02747	Complement C1q subcomponent subunit C	C1QC	P02747	C1QC_HUMAN
UID214	P02748	Complement component C9	C9	P02748	CO9_HUMAN
UID215	P02749	Beta-2-glycoprotein 1	APOH	P02749	APOH_HUMAN
UID216	P02750	Leucine-rich alpha-2-glycoprotein	LRG1	P02750	A2GL_HUMAN
UID217	P02751	Fibronectin	FN1	P02751	FINC_HUMAN
UID218	P02753	Retinol-binding protein 4	RBP4	P02753	RET4_HUMAN
UID219	P02760	Protein AMBP	AMBP	P02760	AMBP_HUMAN
UID220	P02763	Alpha-1-acid glycoprotein 1	ORM1	P02763	A1AG1_HUMAN
UID221	P02763;P19652	Alpha-1-acid glycoprotein 1	ORM1;ORM2	P02763;P19652	A1AG1_HUMAN;A1AG2_HUMAN
UID222	P02765	Alpha-2-HS-glycoprotein	AHSG	P02765	FETUA_HUMAN
UID223	P02766	Transthyretin	TTR	P02766	TTHY_HUMAN
UID224	P02768	Albumin	ALB	P02768	ALBU_HUMAN
UID225	P02771	Alpha-fetoprotein	AFP	P02771	FETA_HUMAN
UID226	P02774	Vitamin D-binding protein	GC	P02774	VTDB_HUMAN
UID227	P02775	Platelet basic protein	PPBP	P02775	CXCL7_HUMAN
UID228	P02776	Platelet factor 4	PF4	P02776	PLF4_HUMAN
UID229	P02776;P10720	Platelet factor 4	PF4;PF4V1	P02776;P10720	PF4V_HUMAN;PLF4_HUMAN
UID230	P02786	Transferrin receptor protein 1	TFRC	P02786	TFR1_HUMAN
UID231	P02787	Serotransferrin	TF	P02787	TRFE_HUMAN
UID232	P02788	Lactotransferrin	LTF	P02788	TRFL_HUMAN
UID233	P02790	Hemopexin	HPX	P02790	HEMO_HUMAN
UID234	P03950	Angiogenin	ANG	P03950	ANGI_HUMAN
UID235	P03951	Coagulation factor XI	F11	P03951	FA11_HUMAN
UID236	P03952	Plasma kallikrein	KLKB1	P03952	KLKB1_HUMAN
UID237	P04003	C4b-binding protein alpha chain	C4BPA	P04003	C4BPA_HUMAN
UID238	P04004	Vitronectin	VTN	P04004	VTNC_HUMAN
UID239	P04040	Catalase	CAT	P04040	CATA_HUMAN
UID240	P04066	Tissue alpha-L-fucosidase	FUCA1	P04066	FUCO_HUMAN
UID241	P04070	Vitamin K-dependent protein C	PROC	P04070	PROC_HUMAN
UID242	P04075	Fructose-bisphosphate aldolase A	ALDOA	P04075	ALDOA_HUMAN
UID243	P04114	Apolipoprotein B-100	APOB	P04114	APOB_HUMAN
UID245	P04156	Major prion protein	PRNP	P04156	PRIO_HUMAN
UID246	P04180	Phosphatidylcholine-sterol acyltransferase	LCAT	P04180	LCAT_HUMAN
UID247	P04196	Histidine-rich glycoprotein	HRG	P04196	HRG_HUMAN
UID248	P04217	Alpha-1B-glycoprotein	A1BG	P04217	A1BG_HUMAN
UID249	P04264	Keratin, type II cytoskeletal 1	KRT1	P04259;P04264	K2C1_HUMAN
UID251	P04275	von Willebrand factor	VWF	P04275	VWF_HUMAN
UID252	P04278	Sex hormone-binding globulin	SHBG	P04278	SHBG_HUMAN
UID253	P04406	Glyceraldehyde-3-phosphate dehydrogenase	GAPDH	P04406	G3P_HUMAN
UID254	P04430	Immunoglobulin kappa variable 1-16	IGKV1-16	P04430	KV116_HUMAN
UID255	P04792	Heat shock protein beta-1	HSPB1	P04792	HSPB1_HUMAN
UID257	P05090	Apolipoprotein D	APOD	P05090	APOD_HUMAN
UID258	P05109	Protein S100-A8	S100A8	P05109	S10A8_HUMAN
UID259	P05154	Plasma serine protease inhibitor	SERPINA5	P05154	IPSP_HUMAN
UID260	P05155	Plasma protease C1 inhibitor	SERPING1	P05155	IC1_HUMAN
UID261	P05156	Complement factor I	CFI	P05156	CFAI_HUMAN
UID262	P05160	Coagulation factor XIII B chain	F13B	P05160	F13B_HUMAN
UID263	P05164	Myeloperoxidase	MPO	P05164	PERM_HUMAN
UID264	P05164;P11678	Myeloperoxidase	EPX;MPO	P05164;P11678	PERE_HUMAN;PERM_HUMAN
UID265	P05362	Intercellular adhesion molecule 1	ICAM1	P05362	ICAM1_HUMAN
UID267	P05452	Tetranectin	CLEC3B	P05452	TETN_HUMAN
UID268	P05543	Thyroxine-binding globulin	SERPINA7	P05543	THBG_HUMAN
UID269	P05546	Heparin cofactor 2	SERPIND1	P05546	HEP2_HUMAN
UID270	P05556	Integrin beta-1	ITGB1	P05556	ITB1_HUMAN
UID271	P05997	Collagen alpha-2(V) chain	COL5A2	P05997	CO5A2_HUMAN
UID272	P06132	Uroporphyrinogen decarboxylase	UROD	P06132	DCUP_HUMAN
UID273	P06276	Cholinesterase	BCHE	P06276	CHLE_HUMAN
UID274	P06312	Immunoglobulin kappa variable 4-1	IGKV4-1	P06312	KV401_HUMAN
UID275	P06396	Gelsolin	GSN	P06396	GELS_HUMAN
UID276	P06681	Complement C2	C2	P06681	CO2_HUMAN
UID277	P06702	Protein S100-A9	S100A9	P06702	S10A9_HUMAN
UID278	P06703	Protein S100-A6	S100A6	P06703	S10A6_HUMAN
UID279	P06727	Apolipoprotein A-IV	APOA4	P06727	APOA4_HUMAN
UID280	P06732	Creatine kinase M-type	CKM	P06732	KCRM_HUMAN
UID281	P06733	Alpha-enolase	ENO1	P06733	ENOA_HUMAN
UID282	P06744	Glucose-6-phosphate isomerase	GPI	P06744	G6PI_HUMAN
UID283	P06753;P07951;P09493;P67936	Tropomyosin alpha-3 chain	TPM1;TPM2;TPM3;TPM4	P06753;P07951;P09493;P67936	TPM1_HUMAN;TPM2_HUMAN;TPM3_HUMAN;TPM4_HUMAN
UID284	P07195	L-lactate dehydrogenase B chain	LDHB	P07195	LDHB_HUMAN
UID285	P07225	Vitamin K-dependent protein S	PROS1	P07225	PROS_HUMAN
UID286	P07237	Protein disulfide-isomerase	P4HB	P07237	PDIA1_HUMAN
UID287	P07307	Asialoglycoprotein receptor 2	ASGR2	P07307	ASGR2_HUMAN
UID288	P07333	Macrophage colony-stimulating factor 1 receptor	CSF1R	P07333	CSF1R_HUMAN
UID289	P07339	Cathepsin D	CTSD	P07339	CATD_HUMAN
UID290	P07357	Complement component C8 alpha chain	C8A	P07357	CO8A_HUMAN
UID291	P07358	Complement component C8 beta chain	C8B	P07358	CO8B_HUMAN
UID292	P07359	Platelet glycoprotein Ib alpha chain	GP1BA	P07359	GP1BA_HUMAN
UID293	P07360	Complement component C8 gamma chain	C8G	P07360	CO8G_HUMAN
UID294	P07384	Calpain-1 catalytic subunit	CAPN1	P07384	CAN1_HUMAN
UID295	P07437	Tubulin beta chain	TUBB	P07437	TBB5_HUMAN
UID297	P07602	Prosaposin	PSAP	P07602	SAP_HUMAN
UID299	P07737	Profilin-1	PFN1	P07737	PROF1_HUMAN
UID300	P07738	Bisphosphoglycerate mutase	BPGM	P07738	PMGE_HUMAN
UID301	P07858	Cathepsin B	CTSB	P07858	CATB_HUMAN
UID302	P07900	Heat shock protein HSP 90-alpha	HSP90AA1	P07900	HS90A_HUMAN
UID303	P07900;P08238	Heat shock protein HSP 90-alpha	HSP90AA1;HSP90AB1	P07900;P08238;Q14568;Q58FF8	HS90A_HUMAN;HS90B_HUMAN
UID304	P07942	Laminin subunit beta-1	LAMB1	P07942	LAMB1_HUMAN
UID305	P07988	Pulmonary surfactant-associated protein B	SFTPB	P07988	PSPB_HUMAN
UID306	P07996	Thrombospondin-1	THBS1	P07996	TSP1_HUMAN
UID307	P07998	Ribonuclease pancreatic	RNASE1	P07998	RNAS1_HUMAN
UID308	P08123	Collagen alpha-2(I) chain	COL1A2	P08123	CO1A2_HUMAN
UID309	P08174	Complement decay-accelerating factor	CD55	P08174	DAF_HUMAN
UID310	P08185	Corticosteroid-binding globulin	SERPINA6	P08185	CBG_HUMAN
UID311	P08195	4F2 cell-surface antigen heavy chain	SLC3A2	P08195	4F2_HUMAN
UID312	P08238	Heat shock protein HSP 90-beta	HSP90AB1	P08238	HS90B_HUMAN
UID313	P08246	Neutrophil elastase	ELANE	P08246	ELNE_HUMAN
UID314	P08253	72 kDa type IV collagenase	MMP2	P08253	MMP2_HUMAN
UID315	P08294	Extracellular superoxide dismutase [Cu-Zn]	SOD3	P08294	SODE_HUMAN
UID316	P08311	Cathepsin G	CTSG	P08311	CATG_HUMAN
UID317	P08397	Porphobilinogen deaminase	HMBS	P08397	HEM3_HUMAN
UID318	P08493	Matrix Gla protein	MGP	P08493	MGP_HUMAN
UID319	P08519	Apolipoprotein(a)	LPA	P08519	APOA_HUMAN
UID320	P08571	Monocyte differentiation antigen CD14	CD14	P08571	CD14_HUMAN
UID321	P08572	Collagen alpha-2(IV) chain	COL4A2	P08572	CO4A2_HUMAN
UID322	P08603	Complement factor H	CFH	P08603	CFAH_HUMAN
UID323	P08603;Q02985	Complement factor H	CFH;CFHR3	P08603;Q02985	CFAH_HUMAN;FHR3_HUMAN
UID324	P08603;Q03591	Complement factor H	CFH;CFHR1	P08603;Q03591	CFAH_HUMAN;FHR1_HUMAN
UID325	P08637	Low affinity immunoglobulin gamma Fc region receptor III-A	FCGR3A	P08637	FCG3A_HUMAN
UID326	P08670	Vimentin	VIM	P08670	VIME_HUMAN
UID327	P08697	Alpha-2-antiplasmin	SERPINF2	P08697	A2AP_HUMAN
UID328	P08709	Coagulation factor VII	F7	P08709	FA7_HUMAN
UID329	P08833	Insulin-like growth factor-binding protein 1	IGFBP1	P08833	IBP1_HUMAN
UID330	P09105	Hemoglobin subunit theta-1	HBQ1	P09105	HBAT_HUMAN
UID331	P09211	Glutathione S-transferase P	GSTP1	P09211	GSTP1_HUMAN
UID332	P09382	Galectin-1	LGALS1	P09382	LEG1_HUMAN
UID333	P09486	SPARC	SPARC	P09486	SPRC_HUMAN
UID334	P09668	Pro-cathepsin H	CTSH	P09668	CATH_HUMAN
UID335	P09871	Complement C1s subcomponent	C1S	P09871	C1S_HUMAN
UID336	P09960	Leukotriene A-4 hydrolase	LTA4H	P09960	LKHA4_HUMAN
UID338	P0C0L4	Complement C4-A	C4A	P0C0L4	CO4A_HUMAN
UID339	P0C0L4;P0C0L5	Complement C4-A	C4A;C4B	P0C0L4;P0C0L5	CO4A_HUMAN;CO4B_HUMAN
UID340	P0C0L5	Complement C4-B	C4B	P0C0L5	CO4B_HUMAN
UID341	P0DJI8	Serum amyloid A-1 protein	SAA1	P0DJI8	SAA1_HUMAN
UID342	P0DJI8;P0DJI9	Serum amyloid A-1 protein	SAA1;SAA2	P0DJI8;P0DJI9	SAA1_HUMAN;SAA2_HUMAN
UID343	P0DMV8;P0DMV9	Heat shock 70 kDa protein 1A	HSPA1A;HSPA1B	P0DMV8;P0DMV9;P34931	HS71A_HUMAN;HS71B_HUMAN
UID344	P0DOX2	Immunoglobulin alpha-2 heavy chain		P0DOX2	IGA2_HUMAN
UID345	P0DOX3	Immunoglobulin delta heavy chain		P0DOX3	IGD_HUMAN
UID346	P0DOX5	Immunoglobulin gamma-1 heavy chain		P0DOX5	IGG1_HUMAN
UID347	P0DOX7	Immunoglobulin kappa light chain		P0DOX7	IGK_HUMAN
UID348	P0DOY3	Immunoglobulin lambda constant 3	IGLC3	P0DOY3	IGLC3_HUMAN
UID349	P0DP23;P0DP24;P0DP25	Calmodulin-1	CALM1;CALM2;CALM3	P0DP23;P0DP24;P0DP25	CALM1_HUMAN;CALM2_HUMAN;CALM3_HUMAN
UID350	P0DTE1	Probable non-functional immunoglobulin heavy variable 3-38-3	IGHV3-38-3	P0DTE1	HV383_HUMAN
UID351	P10124	Serglycin	SRGN	P10124	SRGN_HUMAN
UID352	P10451	Osteopontin	SPP1	P10451	OSTP_HUMAN
UID353	P10586	Receptor-type tyrosine-protein phosphatase F	PTPRF	P10586;P23468	PTPRF_HUMAN
UID354	P10599	Thioredoxin	TXN	P10599	THIO_HUMAN
UID355	P10619	Lysosomal protective protein	CTSA	P10619	PPGB_HUMAN
UID356	P10643	Complement component C7	C7	P10643	CO7_HUMAN
UID357	P10645	Chromogranin-A	CHGA	P10645	CMGA_HUMAN
UID358	P10721	Mast/stem cell growth factor receptor Kit	KIT	P10721	KIT_HUMAN
UID360	P10909	Clusterin	CLU	P10909	CLUS_HUMAN
UID361	P10915	Hyaluronan and proteoglycan link protein 1	HAPLN1	P10915	HPLN1_HUMAN
UID362	P11021	Endoplasmic reticulum chaperone BiP	HSPA5	P11021	BIP_HUMAN
UID363	P11047	Laminin subunit gamma-1	LAMC1	P11047	LAMC1_HUMAN
UID364	P11142	Heat shock cognate 71 kDa protein	HSPA8	P11142	HSP7C_HUMAN
UID365	P11142;P54652	Heat shock cognate 71 kDa protein	HSPA2;HSPA8	P11142;P54652	HSP72_HUMAN;HSP7C_HUMAN
UID368	P11226	Mannose-binding protein C	MBL2	P11226	MBL2_HUMAN
UID370	P11279	Lysosome-associated membrane glycoprotein 1	LAMP1	P11279	LAMP1_HUMAN
UID371	P11362	Fibroblast growth factor receptor 1	FGFR1	P11362	FGFR1_HUMAN
UID372	P11413	Glucose-6-phosphate 1-dehydrogenase	G6PD	P11413	G6PD_HUMAN
UID374	P11597	Cholesteryl ester transfer protein	CETP	P11597	CETP_HUMAN
UID375	P11717	Cation-independent mannose-6-phosphate receptor	IGF2R	P11717	MPRI_HUMAN
UID376	P12107	Collagen alpha-1(XI) chain	COL11A1	P12107	COBA1_HUMAN
UID377	P12109	Collagen alpha-1(VI) chain	COL6A1	P12109	CO6A1_HUMAN
UID378	P12110	Collagen alpha-2(VI) chain	COL6A2	P12110	CO6A2_HUMAN
UID379	P12111	Collagen alpha-3(VI) chain	COL6A3	P12111	CO6A3_HUMAN
UID380	P12259	Coagulation factor V	F5	P12259	FA5_HUMAN
UID381	P12318	Low affinity immunoglobulin gamma Fc region receptor II-a	FCGR2A	P12318;P31994;P31995	FCG2A_HUMAN
UID382	P12821	Angiotensin-converting enzyme	ACE	P12821	ACE_HUMAN
UID384	P12830	Cadherin-1	CDH1	P12830	CADH1_HUMAN
UID385	P12955	Xaa-Pro dipeptidase	PEPD	P12955	PEPD_HUMAN
UID386	P13473	Lysosome-associated membrane glycoprotein 2	LAMP2	P13473	LAMP2_HUMAN
UID387	P13489	Ribonuclease inhibitor	RNH1	P13489	RINI_HUMAN
UID388	P13497	Bone morphogenetic protein 1	BMP1	P13497	BMP1_HUMAN
UID389	P13591	Neural cell adhesion molecule 1	NCAM1	P13591	NCAM1_HUMAN
UID390	P13598	Intercellular adhesion molecule 2	ICAM2	P13598	ICAM2_HUMAN
UID391	P13611	Versican core protein	VCAN	P13611	CSPG2_HUMAN
UID392	P13639	Elongation factor 2	EEF2	P13639	EF2_HUMAN
UID396	P13671	Complement component C6	C6	P13671	CO6_HUMAN
UID397	P13716	Delta-aminolevulinic acid dehydratase	ALAD	P13716	HEM2_HUMAN
UID398	P13727	Bone marrow proteoglycan	PRG2	P13727	PRG2_HUMAN
UID399	P13796	Plastin-2	LCP1	P13796	PLSL_HUMAN
UID400	P13798	Acylamino-acid-releasing enzyme	APEH	P13798	ACPH_HUMAN
UID401	P13942	Collagen alpha-2(XI) chain	COL11A2	P13942	COBA2_HUMAN
UID402	P13987	CD59 glycoprotein	CD59	P13987	CD59_HUMAN
UID403	P14151	L-selectin	SELL	P14151	LYAM1_HUMAN
UID404	P14314	Glucosidase 2 subunit beta	PRKCSH	P14314	GLU2B_HUMAN
UID405	P14543	Nidogen-1	NID1	P14543	NID1_HUMAN
UID406	P14618	Pyruvate kinase PKM	PKM	P14618	KPYM_HUMAN
UID407	P14625	Endoplasmin	HSP90B1	P14625	ENPL_HUMAN
UID408	P14780	Matrix metalloproteinase-9	MMP9	P14780	MMP9_HUMAN
UID409	P15144	Aminopeptidase N	ANPEP	P15144	AMPN_HUMAN
UID410	P15151	Poliovirus receptor	PVR	P15151	PVR_HUMAN
UID411	P15169	Carboxypeptidase N catalytic chain	CPN1	P15169	CBPN_HUMAN
UID412	P15291	Beta-1,4-galactosyltransferase 1	B4GALT1	P15291	B4GT1_HUMAN
UID414	P15311;P26038;P35241	Ezrin	EZR;MSN;RDX	P15311;P26038;P35241	EZRI_HUMAN;MOES_HUMAN;RADI_HUMAN
UID416	P15531;P22392	Nucleoside diphosphate kinase A	NME1;NME2	P15531;P22392;O60361	NDKA_HUMAN;NDKB_HUMAN
UID417	P15814	Immunoglobulin lambda-like polypeptide 1	IGLL1	P15814	IGLL1_HUMAN
UID418	P16035	Metalloproteinase inhibitor 2	TIMP2	P16035	TIMP2_HUMAN
UID419	P16070	CD44 antigen	CD44	P16070	CD44_HUMAN
UID420	P16112	Aggrecan core protein	ACAN	P16112	PGCA_HUMAN
UID421	P16157	Ankyrin-1	ANK1	P16157	ANK1_HUMAN
UID422	P16930	Fumarylacetoacetase	FAH	P16930	FAAA_HUMAN
UID423	P17174	Aspartate aminotransferase, cytoplasmic	GOT1	P17174	AATC_HUMAN
UID424	P17301	Integrin alpha-2	ITGA2	P17301	ITA2_HUMAN
UID425	P17813	Endoglin	ENG	P17813	EGLN_HUMAN
UID426	P17858	ATP-dependent 6-phosphofructokinase, liver type	PFKL	P17858	PFKAL_HUMAN
UID427	P17900	Ganglioside GM2 activator	GM2A	P17900	SAP3_HUMAN
UID428	P17936	Insulin-like growth factor-binding protein 3	IGFBP3	P17936	IBP3_HUMAN
UID430	P18065	Insulin-like growth factor-binding protein 2	IGFBP2	P18065	IBP2_HUMAN
UID431	P18206	Vinculin	VCL	P18206	VINC_HUMAN
UID432	P18428	Lipopolysaccharide-binding protein	LBP	P18428	LBP_HUMAN
UID433	P18669	Phosphoglycerate mutase 1	PGAM1	P18669	PGAM1_HUMAN
UID434	P19021	Peptidyl-glycine alpha-amidating monooxygenase	PAM	P19021	AMD_HUMAN
UID435	P19022	Cadherin-2	CDH2	P19022	CADH2_HUMAN
UID436	P19320	Vascular cell adhesion protein 1	VCAM1	P19320	VCAM1_HUMAN
UID437	P19652	Alpha-1-acid glycoprotein 2	ORM2	P19652	A1AG2_HUMAN
UID439	P19823	Inter-alpha-trypsin inhibitor heavy chain H2	ITIH2	P19823	ITIH2_HUMAN
UID440	P19827	Inter-alpha-trypsin inhibitor heavy chain H1	ITIH1	P19827	ITIH1_HUMAN
UID443	P20774	Mimecan	OGN	P20774	MIME_HUMAN
UID445	P20851	C4b-binding protein beta chain	C4BPB	P20851	C4BPB_HUMAN
UID446	P20908	Collagen alpha-1(V) chain	COL5A1	P20908	CO5A1_HUMAN
UID448	P20933	N(4)-(beta-N-acetylglucosaminyl)-L-asparaginase	AGA	P20933	ASPG_HUMAN
UID449	P21333	Filamin-A	FLNA	P21333	FLNA_HUMAN
UID450	P22105	Tenascin-X	TNXB	P22105	TENX_HUMAN
UID452	P22314	Ubiquitin-like modifier-activating enzyme 1	UBA1	P22314	UBA1_HUMAN
UID453	P22352	Glutathione peroxidase 3	GPX3	P22352	GPX3_HUMAN
UID455	P22692	Insulin-like growth factor-binding protein 4	IGFBP4	P22692	IBP4_HUMAN
UID456	P22792	Carboxypeptidase N subunit 2	CPN2	P22792	CPN2_HUMAN
UID457	P22891	Vitamin K-dependent protein Z	PROZ	P22891	PROZ_HUMAN
UID458	P22897	Macrophage mannose receptor 1	MRC1	P22897	MRC1_HUMAN
UID459	P23083	Immunoglobulin heavy variable 1-2	IGHV1-2	P23083	HV102_HUMAN
UID460	P23142	Fibulin-1	FBLN1	P23142	FBLN1_HUMAN
UID461	P23284	Peptidyl-prolyl cis-trans isomerase B	PPIB	P23284	PPIB_HUMAN
UID463	P23470	Receptor-type tyrosine-protein phosphatase gamma	PTPRG	P23470	PTPRG_HUMAN
UID464	P23471	Receptor-type tyrosine-protein phosphatase zeta	PTPRZ1	P23471	PTPRZ_HUMAN
UID465	P23526	Adenosylhomocysteinase	AHCY	P23526	SAHH_HUMAN
UID466	P23528	Cofilin-1	CFL1	P23528	COF1_HUMAN
UID467	P24043	Laminin subunit alpha-2	LAMA2	P24043	LAMA2_HUMAN
UID468	P24158	Myeloblastin	PRTN3	P24158	PRTN3_HUMAN
UID470	P24592	Insulin-like growth factor-binding protein 6	IGFBP6	P24592	IBP6_HUMAN
UID471	P24593	Insulin-like growth factor-binding protein 5	IGFBP5	P24593	IBP5_HUMAN
UID472	P24666	Low molecular weight phosphotyrosine protein phosphatase	ACP1	P24666	PPAC_HUMAN
UID473	P24821	Tenascin	TNC	P24821	TENA_HUMAN
UID474	P25311	Zinc-alpha-2-glycoprotein	AZGP1	P25311	ZA2G_HUMAN
UID475	P25786	Proteasome subunit alpha type-1	PSMA1	P25786	PSA1_HUMAN
UID476	P25788	Proteasome subunit alpha type-3	PSMA3	P25788	PSA3_HUMAN
UID478	P26038	Moesin	MSN	P26038	MOES_HUMAN
UID479	P26447	Protein S100-A4	S100A4	P26447	S10A4_HUMAN
UID480	P26927	Hepatocyte growth factor-like protein	MST1	P26927	HGFL_HUMAN
UID481	P26927;Q2TV78	Hepatocyte growth factor-like protein	MST1;MST1L	P26927;Q2TV78	HGFL_HUMAN;MST1L_HUMAN
UID483	P27169	Serum paraoxonase/arylesterase 1	PON1	P27169	PON1_HUMAN
UID484	P27348;P31946;P31947;P61981;P62258;P63104;Q04917	14-3-3 protein theta	SFN;YWHAB;YWHAE;YWHAG;YWHAH;YWHAQ;YWHAZ	P27348;P31946;P31947;P61981;P62258;P63104;Q04917	1433B_HUMAN;1433E_HUMAN;1433F_HUMAN;1433G_HUMAN;1433S_HUMAN;1433T_HUMAN;1433Z_HUMAN
UID485	P27487	Dipeptidyl peptidase 4	DPP4	P27487	DPP4_HUMAN
UID486	P27797	Calreticulin	CALR	P27797	CALR_HUMAN
UID487	P27918	Properdin	CFP	P27918	PROP_HUMAN
UID491	P28300	Protein-lysine 6-oxidase	LOX	P28300	LYOX_HUMAN
UID492	P28799	Progranulin	GRN	P28799	GRN_HUMAN
UID493	P28827	Receptor-type tyrosine-protein phosphatase mu	PTPRM	P28827	PTPRM_HUMAN
UID494	P29279	CCN family member 2	CCN2	P29279	CCN2_HUMAN
UID495	P29401	Transketolase	TKT	P29401	TKT_HUMAN
UID497	P29622	Kallistatin	SERPINA4	P29622	KAIN_HUMAN
UID498	P29966	Myristoylated alanine-rich C-kinase substrate	MARCKS	P29966	MARCS_HUMAN
UID499	P30041	Peroxiredoxin-6	PRDX6	P30041	PRDX6_HUMAN
UID500	P30043	Flavin reductase (NADPH)	BLVRB	P30043	BLVRB_HUMAN
UID501	P30046	D-dopachrome decarboxylase	DDT	P30046;A6NHG4	DOPD_HUMAN
UID503	P30086	Phosphatidylethanolamine-binding protein 1	PEBP1	P30086	PEBP1_HUMAN
UID504	P30101	Protein disulfide-isomerase A3	PDIA3	P30101	PDIA3_HUMAN
UID506	P30530	Tyrosine-protein kinase receptor UFO	AXL	P30530	UFO_HUMAN
UID510	P31146	Coronin-1A	CORO1A	P31146	COR1A_HUMAN
UID511	P31150;P50395	Rab GDP dissociation inhibitor alpha	GDI1;GDI2	P31150;P50395	GDIA_HUMAN;GDIB_HUMAN
UID512	P31939	Bifunctional purine biosynthesis protein ATIC	ATIC	P31939	PUR9_HUMAN
UID513	P31944	Caspase-14	CASP14	P31944	CASPE_HUMAN
UID514	P31948	Stress-induced-phosphoprotein 1	STIP1	P31948	STIP1_HUMAN
UID515	P32119	Peroxiredoxin-2	PRDX2	P32119	PRDX2_HUMAN
UID516	P33151	Cadherin-5	CDH5	P33151	CADH5_HUMAN
UID517	P33908	Mannosyl-oligosaccharide 1,2-alpha-mannosidase IA	MAN1A1	P33908	MA1A1_HUMAN
UID518	P34096	Ribonuclease 4	RNASE4	P34096	RNAS4_HUMAN
UID519	P34932	Heat shock 70 kDa protein 4	HSPA4	P34932	HSP74_HUMAN
UID520	P35030	Trypsin-3	PRSS3	P35030	TRY3_HUMAN
UID522	P35442	Thrombospondin-2	THBS2	P35442	TSP2_HUMAN
UID523	P35443	Thrombospondin-4	THBS4	P35443	TSP4_HUMAN
UID524	P35443;P49747	Thrombospondin-4	COMP;THBS4	P35443;P49747	COMP_HUMAN;TSP4_HUMAN
UID525	P35542	Serum amyloid A-4 protein	SAA4	P35542	SAA4_HUMAN
UID526	P35555	Fibrillin-1	FBN1	P35555	FBN1_HUMAN
UID527	P35556	Fibrillin-2	FBN2	P35556	FBN2_HUMAN
UID528	P35579	Myosin-9	MYH9	P35579	MYH9_HUMAN
UID529	P35590	Tyrosine-protein kinase receptor Tie-1	TIE1	P35590	TIE1_HUMAN
UID530	P35754	Glutaredoxin-1	GLRX	P35754	GLRX1_HUMAN
UID531	P35858	Insulin-like growth factor-binding protein complex acid labile subunit	IGFALS	P35858	ALS_HUMAN
UID533	P35916	Vascular endothelial growth factor receptor 3	FLT4	P35916	VGFR3_HUMAN
UID534	P36955	Pigment epithelium-derived factor	SERPINF1	P36955	PEDF_HUMAN
UID535	P36980	Complement factor H-related protein 2	CFHR2	P36980	FHR2_HUMAN
UID536	P36980;Q03591	Complement factor H-related protein 2	CFHR1;CFHR2	P36980;Q03591	FHR1_HUMAN;FHR2_HUMAN
UID537	P37802	Transgelin-2	TAGLN2	P37802	TAGL2_HUMAN
UID538	P37837	Transaldolase	TALDO1	P37837	TALDO_HUMAN
UID539	P37840	Alpha-synuclein	SNCA	P37840	SYUA_HUMAN
UID541	P39059	Collagen alpha-1(XV) chain	COL15A1	P39059	COFA1_HUMAN
UID542	P39060	Collagen alpha-1(XVIII) chain	COL18A1	P39060	COIA1_HUMAN
UID543	P40189	Interleukin-6 receptor subunit beta	IL6ST	P40189	IL6RB_HUMAN
UID544	P40197	Platelet glycoprotein V	GP5	P40197	GPV_HUMAN
UID546	P40925	Malate dehydrogenase, cytoplasmic	MDH1	P40925	MDHC_HUMAN
UID547	P41222	Prostaglandin-H2 D-isomerase	PTGDS	P41222	PTGDS_HUMAN
UID548	P41271	Neuroblastoma suppressor of tumorigenicity 1	NBL1	P41271	NBL1_HUMAN
UID549	P43121	Cell surface glycoprotein MUC18	MCAM	P43121	MUC18_HUMAN
UID550	P43251	Biotinidase	BTD	P43251	BTD_HUMAN
UID551	P43487	Ran-specific GTPase-activating protein	RANBP1	P43487	RANG_HUMAN
UID552	P43652	Afamin	AFM	P43652	AFAM_HUMAN
UID554	P46531	Neurogenic locus notch homolog protein 1	NOTCH1	P46531	NOTC1_HUMAN
UID555	P48506	Glutamate--cysteine ligase catalytic subunit	GCLC	P48506	GSH1_HUMAN
UID556	P48637	Glutathione synthetase	GSS	P48637	GSHB_HUMAN
UID558	P48740	Mannan-binding lectin serine protease 1	MASP1	P48740	MASP1_HUMAN
UID559	P48745	CCN family member 3	CCN3	P48745	CCN3_HUMAN
UID560	P49247	Ribose-5-phosphate isomerase	RPIA	P49247	RPIA_HUMAN
UID564	P49746	Thrombospondin-3	THBS3	P49746	TSP3_HUMAN
UID565	P49747	Cartilage oligomeric matrix protein	COMP	P49747	COMP_HUMAN
UID567	P49908	Selenoprotein P	SELENOP	P49908	SEPP1_HUMAN
UID568	P49913	Cathelicidin antimicrobial peptide	CAMP	P49913	CAMP_HUMAN
UID569	P50281	Matrix metalloproteinase-14	MMP14	P50281	MMP14_HUMAN
UID570	P50395	Rab GDP dissociation inhibitor beta	GDI2	P50395	GDIB_HUMAN
UID571	P50502	Hsc70-interacting protein	ST13	P50502;Q8NFI4	F10A1_HUMAN
UID572	P50990	T-complex protein 1 subunit theta	CCT8	P50990	TCPQ_HUMAN
UID575	P51884	Lumican	LUM	P51884	LUM_HUMAN
UID576	P52209	6-phosphogluconate dehydrogenase, decarboxylating	PGD	P52209	6PGD_HUMAN
UID577	P52565	Rho GDP-dissociation inhibitor 1	ARHGDIA	P52565	GDIR1_HUMAN
UID579	P53396	ATP-citrate synthase	ACLY	P53396	ACLY_HUMAN
UID580	P54108	Cysteine-rich secretory protein 3	CRISP3	P54108	CRIS3_HUMAN
UID581	P54289	Voltage-dependent calcium channel subunit alpha-2/delta-1	CACNA2D1	P54289	CA2D1_HUMAN
UID582	P54802	Alpha-N-acetylglucosaminidase	NAGLU	P54802	ANAG_HUMAN
UID583	P55058	Phospholipid transfer protein	PLTP	P55058	PLTP_HUMAN
UID584	P55072	Transitional endoplasmic reticulum ATPase	VCP	P55072	TERA_HUMAN
UID585	P55285	Cadherin-6	CDH6	P55285	CADH6_HUMAN
UID586	P55287	Cadherin-11	CDH11	P55287	CAD11_HUMAN
UID587	P55290	Cadherin-13	CDH13	P55290	CAD13_HUMAN
UID588	P59665;P59666	Neutrophil defensin 1	DEFA1;DEFA3	P59665;P59666	DEF1_HUMAN;DEF3_HUMAN
UID589	P60174	Triosephosphate isomerase	TPI1	P60174	TPIS_HUMAN
UID590	P60660	Myosin light polypeptide 6	MYL6	P60660	MYL6_HUMAN
UID591	P60709;P63261	Actin, cytoplasmic 1	ACTB;ACTG1	P60709;P63261	ACTB_HUMAN;ACTG_HUMAN
UID592	P60709;P63261;Q562R1	Actin, cytoplasmic 1	ACTB;ACTBL2;ACTG1	P60709;P62736;P63261;P63267;P68032;P68133;Q6S8J3;Q9BYX7;A5A3E0;Q562R1	ACTBL_HUMAN;ACTB_HUMAN;ACTG_HUMAN
UID593	P60842	Eukaryotic initiation factor 4A-I	EIF4A1	P60842	IF4A1_HUMAN
UID594	P60842;Q14240	Eukaryotic initiation factor 4A-I	EIF4A1;EIF4A2	P60842;Q14240	IF4A1_HUMAN;IF4A2_HUMAN
UID595	P60900	Proteasome subunit alpha type-6	PSMA6	P60900	PSA6_HUMAN
UID596	P61088	Ubiquitin-conjugating enzyme E2 N	UBE2N	P61088	UBE2N_HUMAN
UID597	P61160	Actin-related protein 2	ACTR2	P61160	ARP2_HUMAN
UID598	P61626	Lysozyme C	LYZ	P61626	LYSC_HUMAN
UID599	P61769	Beta-2-microglobulin	B2M	P61769	B2MG_HUMAN
UID600	P61916	NPC intracellular cholesterol transporter 2	NPC2	P61916	NPC2_HUMAN
UID602	P62258	14-3-3 protein epsilon	YWHAE	P62258	1433E_HUMAN
UID603	P62328	Thymosin beta-4	TMSB4X	P62328	TYB4_HUMAN
UID604	P62736;P68133	Actin, aortic smooth muscle	ACTA1;ACTA2	P62736;P63267;P68032;P68133	ACTA_HUMAN;ACTS_HUMAN
UID605	P62805	Histone H4	H4C1	P62805	H4_HUMAN
UID606	P62826	GTP-binding nuclear protein Ran	RAN	P62826	RAN_HUMAN
UID607	P62937	Peptidyl-prolyl cis-trans isomerase A	PPIA	P62937	PPIA_HUMAN
UID608	P62979	Ubiquitin-ribosomal protein eS31 fusion protein	RPS27A	P0CG47;P0CG48;P62979;P62987	RS27A_HUMAN
UID609	P63104	14-3-3 protein zeta/delta	YWHAZ	P63104	1433Z_HUMAN
UID610	P63241	Eukaryotic translation initiation factor 5A-1	EIF5A	P63241;Q9GZV4;Q6IS14	IF5A1_HUMAN
UID611	P68104;Q05639;Q5VTE0	Elongation factor 1-alpha 1	EEF1A1;EEF1A1P5;EEF1A2	P68104;Q05639;Q5VTE0	EF1A1_HUMAN;EF1A2_HUMAN;EF1A3_HUMAN
UID612	P68104;Q5VTE0	Elongation factor 1-alpha 1	EEF1A1;EEF1A1P5	P68104;Q5VTE0	EF1A1_HUMAN;EF1A3_HUMAN
UID613	P68366;Q9BQE3	Tubulin alpha-4A chain	TUBA1C;TUBA4A	A6NHL2;P68363;P68366;Q71U36;Q9BQE3	TBA1C_HUMAN;TBA4A_HUMAN
UID614	P68871	Hemoglobin subunit beta	HBB	P68871	HBB_HUMAN
UID615	P69891	Hemoglobin subunit gamma-1	HBG1	P69891	HBG1_HUMAN
UID616	P69891;P69892	Hemoglobin subunit gamma-1	HBG1;HBG2	P69891;P69892	HBG1_HUMAN;HBG2_HUMAN
UID617	P69892	Hemoglobin subunit gamma-2	HBG2	P69892	HBG2_HUMAN
UID618	P69905	Hemoglobin subunit alpha	HBA1	P69905	HBA_HUMAN
UID620	P78417	Glutathione S-transferase omega-1	GSTO1	P78417	GSTO1_HUMAN
UID621	P78509	Reelin	RELN	P78509	RELN_HUMAN
UID622	P80108	Phosphatidylinositol-glycan-specific phospholipase D	GPLD1	P80108	PHLD_HUMAN
UID623	P80370	Protein delta homolog 1	DLK1	P80370	DLK1_HUMAN
UID624	P80723	Brain acid soluble protein 1	BASP1	P80723	BASP1_HUMAN
UID625	P81172	Hepcidin	HAMP	P81172	HEPC_HUMAN
UID626	P84243	Histone H3.3	H3-3A	P68431;P84243;Q16695;Q6NXT2;Q71DI3;Q5TEC6	H33_HUMAN
UID628	P98160	Basement membrane-specific heparan sulfate proteoglycan core protein	HSPG2	P98160	PGBM_HUMAN
UID631	Q00610	Clathrin heavy chain 1	CLTC	P53675;Q00610	CLH1_HUMAN
UID632	Q01459	Di-N-acetylchitobiase	CTBS	Q01459	DIAC_HUMAN
UID633	Q01469	Fatty acid-binding protein 5	FABP5	Q01469	FABP5_HUMAN
UID634	Q02487	Desmocollin-2	DSC2	Q02487	DSC2_HUMAN
UID635	Q02985	Complement factor H-related protein 3	CFHR3	Q02985	FHR3_HUMAN
UID636	Q02985;Q92496	Complement factor H-related protein 3	CFHR3;CFHR4	Q02985;Q92496	FHR3_HUMAN;FHR4_HUMAN
UID637	Q03167	Transforming growth factor beta receptor type 3	TGFBR3	Q03167	TGBR3_HUMAN
UID638	Q03591	Complement factor H-related protein 1	CFHR1	Q03591	FHR1_HUMAN
UID639	Q04721	Neurogenic locus notch homolog protein 2	NOTCH2	Q04721	NOTC2_HUMAN
UID640	Q04756	Hepatocyte growth factor activator	HGFAC	Q04756	HGFA_HUMAN
UID641	Q04760	Lactoylglutathione lyase	GLO1	Q04760	LGUL_HUMAN
UID642	Q06033	Inter-alpha-trypsin inhibitor heavy chain H3	ITIH3	Q06033	ITIH3_HUMAN
UID643	Q06828	Fibromodulin	FMOD	Q06828	FMOD_HUMAN
UID644	Q06830	Peroxiredoxin-1	PRDX1	Q06830	PRDX1_HUMAN
UID646	Q07507	Dermatopontin	DPT	Q07507	DERM_HUMAN
UID647	Q07954	Prolow-density lipoprotein receptor-related protein 1	LRP1	Q07954	LRP1_HUMAN
UID648	Q08380	Galectin-3-binding protein	LGALS3BP	Q08380	LG3BP_HUMAN
UID650	Q08554	Desmocollin-1	DSC1	Q08554	DSC1_HUMAN
UID651	Q08830	Fibrinogen-like protein 1	FGL1	Q08830	FGL1_HUMAN
UID653	Q10588	ADP-ribosyl cyclase/cyclic ADP-ribose hydrolase 2	BST1	Q10588	BST1_HUMAN
UID654	Q12794	Hyaluronidase-1	HYAL1	Q12794	HYAL1_HUMAN
UID655	Q12805	EGF-containing fibulin-like extracellular matrix protein 1	EFEMP1	Q12805	FBLN3_HUMAN
UID656	Q12841	Follistatin-related protein 1	FSTL1	Q12841	FSTL1_HUMAN
UID657	Q12860	Contactin-1	CNTN1	Q12860	CNTN1_HUMAN
UID658	Q12864	Cadherin-17	CDH17	Q12864	CAD17_HUMAN
UID659	Q12884	Prolyl endopeptidase FAP	FAP	Q12884	SEPR_HUMAN
UID660	Q12907	Vesicular integral-membrane protein VIP36	LMAN2	Q12907	LMAN2_HUMAN
UID661	Q12913	Receptor-type tyrosine-protein phosphatase eta	PTPRJ	Q12913	PTPRJ_HUMAN
UID662	Q13093	Platelet-activating factor acetylhydrolase	PLA2G7	Q13093	PAFA_HUMAN
UID663	Q13103	Secreted phosphoprotein 24	SPP2	Q13103	SPP24_HUMAN
UID664	Q13201	Multimerin-1	MMRN1	Q13201	MMRN1_HUMAN
UID665	Q13228	Methanethiol oxidase	SELENBP1	Q13228	SBP1_HUMAN
UID666	Q13308	Inactive tyrosine-protein kinase 7	PTK7	Q13308	PTK7_HUMAN
UID667	Q13332	Receptor-type tyrosine-protein phosphatase S	PTPRS	Q13332	PTPRS_HUMAN
UID668	Q13404;Q15819	Ubiquitin-conjugating enzyme E2 variant 1	UBE2V1;UBE2V2	Q13404;Q15819	UB2V1_HUMAN;UB2V2_HUMAN
UID669	Q13421	Mesothelin	MSLN	Q13421	MSLN_HUMAN
UID670	Q13449	Limbic system-associated membrane protein	LSAMP	Q13449	LSAMP_HUMAN
UID671	Q13477	Mucosal addressin cell adhesion molecule 1	MADCAM1	Q13477	MADCA_HUMAN
UID673	Q13740	CD166 antigen	ALCAM	Q13740	CD166_HUMAN
UID674	Q13790	Apolipoprotein F	APOF	Q13790	APOF_HUMAN
UID675	Q13822	Ectonucleotide pyrophosphatase/phosphodiesterase family member 2	ENPP2	Q13822	ENPP2_HUMAN
UID676	Q13867	Bleomycin hydrolase	BLMH	Q13867	BLMH_HUMAN
UID677	Q14019	Coactosin-like protein	COTL1	Q14019	COTL1_HUMAN
UID678	Q14112	Nidogen-2	NID2	Q14112	NID2_HUMAN
UID679	Q14118	Dystroglycan 1	DAG1	Q14118	DAG1_HUMAN
UID680	Q14126	Desmoglein-2	DSG2	Q14126	DSG2_HUMAN
UID681	Q14314	Fibroleukin	FGL2	Q14314	FGL2_HUMAN
UID682	Q14515	SPARC-like protein 1	SPARCL1	Q14515	SPRL1_HUMAN
UID683	Q14520	Hyaluronan-binding protein 2	HABP2	Q14520	HABP2_HUMAN
UID684	Q14574	Desmocollin-3	DSC3	Q14574	DSC3_HUMAN
UID685	Q14624	Inter-alpha-trypsin inhibitor heavy chain H4	ITIH4	Q14624	ITIH4_HUMAN
UID686	Q14697	Neutral alpha-glucosidase AB	GANAB	Q14697	GANAB_HUMAN
UID687	Q14766	Latent-transforming growth factor beta-binding protein 1	LTBP1	Q14766	LTBP1_HUMAN
UID689	Q15063	Periostin	POSTN	Q15063	POSTN_HUMAN
UID690	Q15113	Procollagen C-endopeptidase enhancer 1	PCOLCE	Q15113	PCOC1_HUMAN
UID691	Q15166	Serum paraoxonase/lactonase 3	PON3	Q15166	PON3_HUMAN
UID692	Q15485	Ficolin-2	FCN2	Q15485	FCN2_HUMAN
UID693	Q15582	Transforming growth factor-beta-induced protein ig-h3	TGFBI	Q15582	BGH3_HUMAN
UID694	Q15828	Cystatin-M	CST6	Q15828	CYTM_HUMAN
UID695	Q15848	Adiponectin	ADIPOQ	Q15848	ADIPO_HUMAN
UID696	Q15942	Zyxin	ZYX	Q15942	ZYX_HUMAN
UID697	Q16270	Insulin-like growth factor-binding protein 7	IGFBP7	Q16270	IBP7_HUMAN
UID698	Q16610	Extracellular matrix protein 1	ECM1	Q16610	ECM1_HUMAN
UID699	Q16627	C-C motif chemokine 14	CCL14	Q16627	CCL14_HUMAN
UID700	Q16658	Fascin	FSCN1	Q16658	FSCN1_HUMAN
UID701	Q16706	Alpha-mannosidase 2	MAN2A1	Q16706	MA2A1_HUMAN
UID702	Q16775	Hydroxyacylglutathione hydrolase, mitochondrial	HAGH	Q16775	GLO2_HUMAN
UID703	Q16819	Meprin A subunit alpha	MEP1A	Q16819	MEP1A_HUMAN
UID705	Q16853	Membrane primary amine oxidase	AOC3	Q16853	AOC3_HUMAN
UID706	Q4LDE5	Sushi, von Willebrand factor type A, EGF and pentraxin domain-containing protein 1	SVEP1	Q4LDE5	SVEP1_HUMAN
UID708	Q5KU26	Collectin-12	COLEC12	Q5KU26	COL12_HUMAN
UID709	Q5TDH0	Protein DDI1 homolog 2	DDI2	Q5TDH0	DDI2_HUMAN
UID710	Q5VY43	Platelet endothelial aggregation receptor 1	PEAR1	Q5VY43	PEAR1_HUMAN
UID711	Q6B0K9	Hemoglobin subunit mu	HBM	Q6B0K9	HBM_HUMAN
UID712	Q6EMK4	Vasorin	VASN	Q6EMK4	VASN_HUMAN
UID713	Q6UVK1	Chondroitin sulfate proteoglycan 4	CSPG4	Q6UVK1	CSPG4_HUMAN
UID714	Q6UWP8	Suprabasin	SBSN	Q6UWP8	SBSN_HUMAN
UID715	Q6UX71	Plexin domain-containing protein 2	PLXDC2	Q6UX71	PXDC2_HUMAN
UID716	Q6UXB8	Peptidase inhibitor 16	PI16	Q6UXB8	PI16_HUMAN
UID717	Q6UXD5	Seizure 6-like protein 2	SEZ6L2	Q6UXD5	SE6L2_HUMAN
UID718	Q6UY14	ADAMTS-like protein 4	ADAMTSL4	Q6UY14	ATL4_HUMAN
UID719	Q6YHK3	CD109 antigen	CD109	Q6YHK3	CD109_HUMAN
UID720	Q76LX8	A disintegrin and metalloproteinase with thrombospondin motifs 13	ADAMTS13	Q76LX8	ATS13_HUMAN
UID721	Q7Z7G0	Target of Nesh-SH3	ABI3BP	Q7Z7G0	TARSH_HUMAN
UID722	Q7Z7M0	Multiple epidermal growth factor-like domains protein 8	MEGF8	Q7Z7M0	MEGF8_HUMAN
UID723	Q86SQ4	Adhesion G-protein coupled receptor G6	ADGRG6	Q86SQ4	AGRG6_HUMAN
UID724	Q86U17	Serpin A11	SERPINA11	Q86U17	SPA11_HUMAN
UID725	Q86UX7	Fermitin family homolog 3	FERMT3	Q86UX7	URP2_HUMAN
UID726	Q86VB7	Scavenger receptor cysteine-rich type 1 protein M130	CD163	Q86VB7	C163A_HUMAN
UID728	Q86X29	Lipolysis-stimulated lipoprotein receptor	LSR	Q86X29	LSR_HUMAN
UID729	Q86YA3	Protein ZGRF1	ZGRF1	Q86YA3	ZGRF1_HUMAN
UID730	Q8IUL8	Cartilage intermediate layer protein 2	CILP2	Q8IUL8	CILP2_HUMAN
UID731	Q8IWV2	Contactin-4	CNTN4	Q8IWV2	CNTN4_HUMAN
UID732	Q8IZF2	Adhesion G protein-coupled receptor F5	ADGRF5	Q8IZF2	AGRF5_HUMAN
UID733	Q8N2S1	Latent-transforming growth factor beta-binding protein 4	LTBP4	Q8N2S1	LTBP4_HUMAN
UID734	Q8N6C5	Immunoglobulin superfamily member 1	IGSF1	Q8N6C5	IGSF1_HUMAN
UID735	Q8N6C8	Leukocyte immunoglobulin-like receptor subfamily A member 3	LILRA3	O75022;P59901;Q8N423;Q8N6C8;Q6PI73	LIRA3_HUMAN
UID736	Q8NBJ4	Golgi membrane protein 1	GOLM1	Q8NBJ4	GOLM1_HUMAN
UID737	Q8NBP7	Proprotein convertase subtilisin/kexin type 9	PCSK9	Q8NBP7	PCSK9_HUMAN
UID738	Q8NDA2	Hemicentin-2	HMCN2	Q8NDA2	HMCN2_HUMAN
UID739	Q8TDY8	Immunoglobulin superfamily DCC subclass member 4	IGDCC4	Q8TDY8	IGDC4_HUMAN
UID740	Q8TEU8	WAP, Kazal, immunoglobulin, Kunitz and NTR domain-containing protein 2	WFIKKN2	Q8TEU8	WFKN2_HUMAN
UID741	Q8WWA0	Intelectin-1	ITLN1	Q8WWA0;Q8WWU7	ITLN1_HUMAN
UID742	Q8WWZ8	Oncoprotein-induced transcript 3 protein	OIT3	Q8WWZ8	OIT3_HUMAN
UID743	Q8WZ75	Roundabout homolog 4	ROBO4	Q8WZ75	ROBO4_HUMAN
UID744	Q92496	Complement factor H-related protein 4	CFHR4	Q92496	FHR4_HUMAN
UID745	Q92520	Protein FAM3C	FAM3C	Q92520	FAM3C_HUMAN
UID746	Q92626	Peroxidasin homolog	PXDN	Q92626	PXDN_HUMAN
UID747	Q92820	Gamma-glutamyl hydrolase	GGH	Q92820	GGH_HUMAN
UID748	Q92823	Neuronal cell adhesion molecule	NRCAM	Q92823	NRCAM_HUMAN
UID749	Q92859	Neogenin	NEO1	Q92859	NEO1_HUMAN
UID750	Q92954	Proteoglycan 4	PRG4	Q92954	PRG4_HUMAN
UID752	Q96IY4	Carboxypeptidase B2	CPB2	Q96IY4	CBPB2_HUMAN
UID753	Q96KG7	Multiple epidermal growth factor-like domains protein 10	MEGF10	Q96KG7	MEG10_HUMAN
UID754	Q96PD5	N-acetylmuramoyl-L-alanine amidase	PGLYRP2	Q96PD5	PGRP2_HUMAN
UID755	Q96S96	Phosphatidylethanolamine-binding protein 4	PEBP4	Q96S96	PEBP4_HUMAN
UID756	Q99435	Protein kinase C-binding protein NELL2	NELL2	Q99435	NELL2_HUMAN
UID758	Q99497	Parkinson disease protein 7	PARK7	Q99497	PARK7_HUMAN
UID759	Q99715	Collagen alpha-1(XII) chain	COL12A1	Q99715	COCA1_HUMAN
UID761	Q99784	Noelin	OLFM1	Q99784	NOE1_HUMAN
UID763	Q99969	Retinoic acid receptor responder protein 2	RARRES2	Q99969	RARR2_HUMAN
UID764	Q99983	Osteomodulin	OMD	Q99983	OMD_HUMAN
UID765	Q99999	Galactosylceramide sulfotransferase	GAL3ST1	Q99999	G3ST1_HUMAN
UID766	Q9BQE3	Tubulin alpha-1C chain	TUBA1C	P0DPH7;P0DPH8;Q6PEY2;Q71U36;Q9BQE3;Q9NY65	TBA1C_HUMAN
UID770	Q9BTY2	Plasma alpha-L-fucosidase	FUCA2	Q9BTY2	FUCO2_HUMAN
UID771	Q9BUN1	Protein MENT	MENT	Q9BUN1	MENT_HUMAN
UID773	Q9BWP8	Collectin-11	COLEC11	Q9BWP8	COL11_HUMAN
UID775	Q9BXN1	Asporin	ASPN	Q9BXN1	ASPN_HUMAN
UID776	Q9BY67	Cell adhesion molecule 1	CADM1	Q9BY67	CADM1_HUMAN
UID778	Q9BYJ0	Fibroblast growth factor-binding protein 2	FGFBP2	Q9BYJ0	FGFP2_HUMAN
UID779	Q9H299	SH3 domain-binding glutamic acid-rich-like protein 3	SH3BGRL3	Q9H299	SH3L3_HUMAN
UID781	Q9H4G4	Golgi-associated plant pathogenesis-related protein 1	GLIPR2	Q9H4G4	GAPR1_HUMAN
UID782	Q9HBR0	Putative sodium-coupled neutral amino acid transporter 10	SLC38A10	Q9HBR0	S38AA_HUMAN
UID783	Q9HC38	Glyoxalase domain-containing protein 4	GLOD4	Q9HC38	GLOD4_HUMAN
UID784	Q9HCB6	Spondin-1	SPON1	Q9HCB6	SPON1_HUMAN
UID785	Q9HCL0	Protocadherin-18	PCDH18	Q9HCL0	PCD18_HUMAN
UID786	Q9HCU0	Endosialin	CD248	Q9HCU0	CD248_HUMAN
UID787	Q9HDC9	Adipocyte plasma membrane-associated protein	APMAP	Q9HDC9	APMAP_HUMAN
UID788	Q9NPG4	Protocadherin-12	PCDH12	Q9NPG4	PCD12_HUMAN
UID789	Q9NPH3	Interleukin-1 receptor accessory protein	IL1RAP	Q9NPH3	IL1AP_HUMAN
UID790	Q9NPR2	Semaphorin-4B	SEMA4B	Q9NPR2	SEM4B_HUMAN
UID791	Q9NPY3	Complement component C1q receptor	CD93	Q9NPY3	C1QR1_HUMAN
UID792	Q9NQ38	Serine protease inhibitor Kazal-type 5	SPINK5	Q9NQ38	ISK5_HUMAN
UID793	Q9NQ79	Cartilage acidic protein 1	CRTAC1	Q9NQ79	CRAC1_HUMAN
UID795	Q9NT22	EMILIN-3	EMILIN3	Q9NT22	EMIL3_HUMAN
UID797	Q9NZD4	Alpha-hemoglobin-stabilizing protein	AHSP	Q9NZD4	AHSP_HUMAN
UID798	Q9NZP8	Complement C1r subcomponent-like protein	C1RL	Q9NZP8	C1RL_HUMAN
UID799	Q9P232	Contactin-3	CNTN3	Q9P232	CNTN3_HUMAN
UID800	Q9UBG0	C-type mannose receptor 2	MRC2	Q9UBG0	MRC2_HUMAN
UID801	Q9UBP4	Dickkopf-related protein 3	DKK3	Q9UBP4	DKK3_HUMAN
UID802	Q9UBQ6	Exostosin-like 2	EXTL2	Q9UBQ6	EXTL2_HUMAN
UID803	Q9UBR2	Cathepsin Z	CTSZ	Q9UBR2	CATZ_HUMAN
UID804	Q9UBX5	Fibulin-5	FBLN5	Q9UBX5	FBLN5_HUMAN
UID805	Q9UGM3	Deleted in malignant brain tumors 1 protein	DMBT1	Q9UGM3	DMBT1_HUMAN
UID806	Q9UGM5	Fetuin-B	FETUB	Q9UGM5	FETUB_HUMAN
UID807	Q9UHG3	Prenylcysteine oxidase 1	PCYOX1	Q9UHG3	PCYOX_HUMAN
UID809	Q9UJJ9	N-acetylglucosamine-1-phosphotransferase subunit gamma	GNPTG	Q9UJJ9	GNPTG_HUMAN
UID810	Q9UK55	Protein Z-dependent protease inhibitor	SERPINA10	Q9UK55	ZPI_HUMAN
UID811	Q9ULI3	Protein HEG homolog 1	HEG1	Q9ULI3	HEG1_HUMAN
UID812	Q9UM47	Neurogenic locus notch homolog protein 3	NOTCH3	Q9UM47	NOTC3_HUMAN
UID813	Q9UNN8	Endothelial protein C receptor	PROCR	Q9UNN8	EPCR_HUMAN
UID814	Q9UNW1	Multiple inositol polyphosphate phosphatase 1	MINPP1	Q9UNW1	MINP1_HUMAN
UID816	Q9UQ80	Proliferation-associated protein 2G4	PA2G4	Q9UQ80	PA2G4_HUMAN
UID817	Q9Y274	Type 2 lactosamine alpha-2,3-sialyltransferase	ST3GAL6	Q9Y274	SIA10_HUMAN
UID818	Q9Y279	V-set and immunoglobulin domain-containing protein 4	VSIG4	Q9Y279	VSIG4_HUMAN
UID819	Q9Y490	Talin-1	TLN1	Q9Y490	TLN1_HUMAN
UID820	Q9Y5C1	Angiopoietin-related protein 3	ANGPTL3	Q9Y5C1	ANGL3_HUMAN
UID821	Q9Y5R5	Doublesex- and mab-3-related transcription factor 2	DMRT2	Q9Y5R5	DMRT2_HUMAN
UID822	Q9Y5Y7	Lymphatic vessel endothelial hyaluronic acid receptor 1	LYVE1	Q9Y5Y7	LYVE1_HUMAN
UID823	Q9Y646	Carboxypeptidase Q	CPQ	Q9Y646	CBPQ_HUMAN
UID824	Q9Y6N7	Roundabout homolog 1	ROBO1	Q9Y6N7	ROBO1_HUMAN
UID825	Q9Y6R7	IgGFc-binding protein	FCGBP	Q9Y6R7	FCGBP_HUMAN
UID826	Q9Y6Z7	Collectin-10	COLEC10	Q9Y6Z7	COL10_HUMAN
UID828	A0A075B6K5;P80748	Immunoglobulin lambda variable 3-9	IGLV3-21;IGLV3-9	P80748;A0A075B6K5	LV321_HUMAN;LV39_HUMAN
UID831	O15204	ADAM DEC1	ADAMDEC1	O15204	ADEC1_HUMAN
UID834	P01137	Transforming growth factor beta-1 proprotein	TGFB1	P01137	TGFB1_HUMAN
UID835	P01597;P04432	Immunoglobulin kappa variable 1-39	IGKV1-39;IGKV1D-39	P01597;P04432	KV139_HUMAN;KVD39_HUMAN
UID836	P01601	Immunoglobulin kappa variable 1D-16	IGKV1D-16	P01601	KVD16_HUMAN
UID840	P05067	Amyloid-beta precursor protein	APP	P05067	A4_HUMAN
UID841	P05186	Alkaline phosphatase, tissue-nonspecific isozyme	ALPL	P05186	PPBT_HUMAN
UID842	P07996;P35442	Thrombospondin-1	THBS1;THBS2	P07996;P35442	TSP1_HUMAN;TSP2_HUMAN
UID843	P07996;P35442;P49746	Thrombospondin-1	THBS1;THBS2;THBS3	P07996;P35442;P49746	TSP1_HUMAN;TSP2_HUMAN;TSP3_HUMAN
UID844	P08514	Integrin alpha-IIb	ITGA2B	P08514	ITA2B_HUMAN
UID845	P09603	Macrophage colony-stimulating factor 1	CSF1	P09603	CSF1_HUMAN
UID846	P13796;P13797	Plastin-2	LCP1;PLS3	P13796;P13797	PLSL_HUMAN;PLST_HUMAN
UID848	P16109	P-selectin	SELP	P16109	LYAM3_HUMAN
UID849	P16581	E-selectin	SELE	P16581	LYAM2_HUMAN
UID850	P20742	Pregnancy zone protein	PZP	P20742	PZP_HUMAN
UID853	P35555;P35556	Fibrillin-1	FBN1;FBN2	P35555;P35556	FBN1_HUMAN;FBN2_HUMAN
UID854	P35625	Metalloproteinase inhibitor 3	TIMP3	P35625	TIMP3_HUMAN
UID855	P40967	Melanocyte protein PMEL	PMEL	P40967	PMEL_HUMAN
UID858	P61224	Ras-related protein Rap-1b	RAP1B	P61224;A6NIZ1	RAP1B_HUMAN
UID859	P68366	Tubulin alpha-4A chain	TUBA4A	P68363;P68366	TBA4A_HUMAN
UID860	P80188	Neutrophil gelatinase-associated lipocalin	LCN2	P80188	NGAL_HUMAN
UID861	P80748	Immunoglobulin lambda variable 3-21	IGLV3-21	P80748	LV321_HUMAN
UID866	Q14517	Protocadherin Fat 1	FAT1	Q14517	FAT1_HUMAN
UID869	Q15262	Receptor-type tyrosine-protein phosphatase kappa	PTPRK	Q15262	PTPRK_HUMAN
UID871	Q86UD1	Out at first protein homolog	OAF	Q86UD1	OAF_HUMAN
UID872	Q86YW5	Trem-like transcript 1 protein	TREML1	Q86YW5	TRML1_HUMAN
UID874	Q8IZP9	Adhesion G-protein coupled receptor G2	ADGRG2	Q8IZP9	AGRG2_HUMAN
UID876	Q93063	Exostosin-2	EXT2	Q93063	EXT2_HUMAN
UID878	Q96JQ0	Protocadherin-16	DCHS1	Q96JQ0	PCD16_HUMAN
UID879	Q9H4A9	Dipeptidase 2	DPEP2	Q9H4A9	DPEP2_HUMAN
UID880	Q9H4B7	Tubulin beta-1 chain	TUBB1	Q9H4B7	TBB1_HUMAN
UID881	Q9H8L6	Multimerin-2	MMRN2	Q9H8L6	MMRN2_HUMAN
UID882	Q9NZ08	Endoplasmic reticulum aminopeptidase 1	ERAP1	Q9NZ08	ERAP1_HUMAN
UID883	Q9NZK5	Adenosine deaminase 2	ADA2	Q9NZK5	ADA2_HUMAN
UID885	Q9Y240	C-type lectin domain family 11 member A	CLEC11A	Q9Y240	CLC11_HUMAN
UID886	Q9Y251	Heparanase	HPSE	Q9Y251	HPSE_HUMAN
UID887	Q9Y4L1	Hypoxia up-regulated protein 1	HYOU1	Q9Y4L1	HYOU1_HUMAN
UID888	A0A0C4DH33	Immunoglobulin heavy variable 1-24	IGHV1-24	A0A0C4DH33	HV124_HUMAN
UID889	O00151	PDZ and LIM domain protein 1	PDLIM1	O00151	PDLI1_HUMAN
UID890	O00299	Chloride intracellular channel protein 1	CLIC1	O00299	CLIC1_HUMAN
UID893	O43707;P12814	Alpha-actinin-4	ACTN1;ACTN4	O43707;P12814	ACTN1_HUMAN;ACTN4_HUMAN
UID894	O43852	Calumenin	CALU	O43852	CALU_HUMAN
UID895	O75594	Peptidoglycan recognition protein 1	PGLYRP1	O75594	PGRP1_HUMAN
UID898	O95336	6-phosphogluconolactonase	PGLS	O95336	6PGL_HUMAN
UID899	O95810	Caveolae-associated protein 2	CAVIN2	O95810	CAVN2_HUMAN
UID902	P04216	Thy-1 membrane glycoprotein	THY1	P04216	THY1_HUMAN
UID904	P05019	Insulin-like growth factor I	IGF1	P05019	IGF1_HUMAN
UID905	P05106	Integrin beta-3	ITGB3	P05106	ITB3_HUMAN
UID906	P05121	Plasminogen activator inhibitor 1	SERPINE1	P05121	PAI1_HUMAN
UID907	P06753	Tropomyosin alpha-3 chain	TPM3	P06753	TPM3_HUMAN
UID908	P07203	Glutathione peroxidase 1	GPX1	P07203	GPX1_HUMAN
UID909	P07437;P68371;Q13885	Tubulin beta chain	TUBB;TUBB2A;TUBB4B	A6NNZ2;P04350;P07437;P68371;Q13885;Q3ZCM7;Q9BVA1	TBB2A_HUMAN;TBB4B_HUMAN;TBB5_HUMAN
UID910	P08567	Pleckstrin	PLEK	P08567	PLEK_HUMAN
UID911	P08581	Hepatocyte growth factor receptor	MET	P08581	MET_HUMAN
UID914	P12814	Alpha-actinin-1	ACTN1	P12814	ACTN1_HUMAN
UID917	P16671	Platelet glycoprotein 4	CD36	P16671	CD36_HUMAN
UID918	P18085	ADP-ribosylation factor 4	ARF4	P18085	ARF4_HUMAN
UID919	P23528;Q9Y281	Cofilin-1	CFL1;CFL2	P23528;Q9Y281	COF1_HUMAN;COF2_HUMAN
UID920	P24844	Myosin regulatory light polypeptide 9	MYL9	P24844	MYL9_HUMAN
UID921	P30740	Leukocyte elastase inhibitor	SERPINB1	P30740	ILEU_HUMAN
UID924	P50552	Vasodilator-stimulated phosphoprotein	VASP	P50552	VASP_HUMAN
UID926	P52566	Rho GDP-dissociation inhibitor 2	ARHGDIB	P52566	GDIR2_HUMAN
UID927	P55056	Apolipoprotein C-IV	APOC4	P55056	APOC4_HUMAN
UID928	P61204;P84077	ADP-ribosylation factor 3	ARF1;ARF3	P61204;P84077	ARF1_HUMAN;ARF3_HUMAN
UID930	P62834	Ras-related protein Rap-1A	RAP1A	P61224;P62834	RAP1A_HUMAN
UID931	P67936	Tropomyosin alpha-4 chain	TPM4	P67936	TPM4_HUMAN
UID932	Q01518	Adenylyl cyclase-associated protein 1	CAP1	Q01518	CAP1_HUMAN
UID937	Q13418	Integrin-linked protein kinase	ILK	Q13418	ILK_HUMAN
UID940	Q15223	Nectin-1	NECTIN1	Q15223	NECT1_HUMAN
UID941	Q15404	Ras suppressor protein 1	RSU1	Q15404	RSU1_HUMAN
UID943	Q15907	Ras-related protein Rab-11B	RAB11B	P62491;Q15907	RB11B_HUMAN
UID947	Q8WTU2	Scavenger receptor cysteine-rich domain-containing group B protein	SSC4D	Q8WTU2	SRB4D_HUMAN
UID950	Q9H6X2	Anthrax toxin receptor 1	ANTXR1	Q9H6X2	ANTR1_HUMAN
UID953	Q9HD89	Resistin	RETN	Q9HD89	RETN_HUMAN
UID955	Q9NS71	Gastrokine-1	GKN1	Q9NS71	GKN1_HUMAN
UID964	P05062	Fructose-bisphosphate aldolase B	ALDOB	P05062	ALDOB_HUMAN
UID967	P45877	Peptidyl-prolyl cis-trans isomerase C	PPIC	P45877	PPIC_HUMAN
UID976	Q8NBS9	Thioredoxin domain-containing protein 5	TXNDC5	Q8NBS9	TXND5_HUMAN
UID978	Q9BXJ4	Complement C1q tumor necrosis factor-related protein 3	C1QTNF3	Q9BXJ4	C1QT3_HUMAN
UID979	Q9UIB8	SLAM family member 5	CD84	Q9UIB8	SLAF5_HUMAN
UID980	A0A075B6I0	Immunoglobulin lambda variable 8-61	IGLV8-61	A0A075B6I0	LV861_HUMAN
UID989	P10720	Platelet factor 4 variant	PF4V1	P10720	PF4V_HUMAN
UID998	P36222	Chitinase-3-like protein 1	CHI3L1	P36222	CH3L1_HUMAN
UID1002	P68371	Tubulin beta-4B chain	TUBB4B	P68371	TBB4B_HUMAN
UID1013	O75369;P21333;Q14315	Filamin-B	FLNA;FLNB;FLNC	O75369;P21333;Q14315	FLNA_HUMAN;FLNB_HUMAN;FLNC_HUMAN
UID1019	P47756	F-actin-capping protein subunit beta	CAPZB	P47756	CAPZB_HUMAN
UID1035	O14950;P19105	Myosin regulatory light chain 12B	MYL12A;MYL12B	O14950;P19105	ML12A_HUMAN;ML12B_HUMAN
UID1044	P07437;P68371;Q13885;Q9BUF5	Tubulin beta chain	TUBB;TUBB2A;TUBB4B;TUBB6	P04350;P07437;P68371;Q13509;Q13885;Q9BUF5;Q9BVA1	TBB2A_HUMAN;TBB4B_HUMAN;TBB5_HUMAN;TBB6_HUMAN
UID1064	P48059	LIM and senescent cell antigen-like-containing domain protein 1	LIMS1	P48059	LIMS1_HUMAN
UID1076	Q04917	14-3-3 protein eta	YWHAH	Q04917	1433F_HUMAN
UID1102	P02042	Hemoglobin subunit delta	HBD	P02042	HBD_HUMAN

## Sheet: C. CVs across QC
UID	CV	Nr samples quantified
UID1	16.93	7
UID10	12.99	7
UID100	17.28	7
UID1002	31.67	7
UID1003	11.97	7
UID1006	35.69	3
UID1007	26.56	3
UID101	15.1	7
UID1011	14.19	4
UID1012	10.67	3
UID1013	16.67	5
UID1016	11.17	4
UID1017	22.85	4
UID1019	21.54	7
UID102	8.81	7
UID1023	28.34	7
UID1029	6.34	7
UID103	10.27	7
UID1035	11	5
UID1039	19.68	7
UID104	7.37	7
UID1041	14.3	5
UID1044	10.08	6
UID1047	6.04	4
UID105	11.05	7
UID1050	11.91	3
UID1055	18.89	4
UID1057	12.19	7
UID1058	26.08	6
UID1059	12.91	4
UID106	2.44	7
UID1060	18.77	4
UID1064	6.51	4
UID107	9.86	7
UID1070	25.01	3
UID1071	21.26	4
UID1076	42.48	3
UID1077	11.45	3
UID108	4.17	7
UID1085	22.99	3
UID1089	14.9	3
UID109	22.53	7
UID11	9.96	7
UID110	4.48	7
UID1102	12.64	7
UID111	5.64	7
UID1110	46.32	3
UID1117	26.54	6
UID112	19.88	7
UID113	2.95	7
UID114	3.35	7
UID1140	9.68	4
UID1143	26.25	3
UID1147	32.57	4
UID115	4.32	7
UID1156	3.78	3
UID116	3.55	7
UID117	6.85	7
UID118	4.61	7
UID119	4.01	7
UID12	4.15	7
UID120	5.22	7
UID121	1.28	7
UID122	13.37	7
UID1220	39.53	5
UID123	2.62	7
UID124	2.2	7
UID1241	13.96	4
UID1247	32.62	5
UID125	4.9	7
UID1255	10.94	6
UID126	4.75	7
UID127	11.06	7
UID128	2.91	7
UID129	5.42	7
UID13	30.38	5
UID130	2.7	7
UID131	6.13	7
UID132	3.82	7
UID133	3.66	7
UID134	3.24	7
UID135	1.97	7
UID136	8.23	7
UID137	4.44	7
UID139	5.01	7
UID14	11.14	7
UID140	8.24	7
UID141	7.42	7
UID142	10.76	7
UID143	27.7	7
UID144	6.56	7
UID145	5.93	7
UID146	10.55	7
UID147	7.42	7
UID1470	12.18	7
UID148	4.73	3
UID149	14.21	7
UID15	12.36	6
UID150	8.75	7
UID151	20.2	6
UID152	11.47	6
UID153	8.8	6
UID154	6.83	7
UID155	12.85	7
UID156	10.83	7
UID157	5.91	7
UID158	11.54	6
UID159	2.87	7
UID16	19.46	6
UID160	19.51	6
UID161	13.85	7
UID162	28.58	4
UID163	12.51	7
UID164	10.87	7
UID165	5.8	4
UID166	10.56	7
UID167	7.79	7
UID168	8.68	7
UID169	12.99	7
UID17	7.67	7
UID170	6.11	7
UID171	6.29	7
UID172	4.7	7
UID173	3.31	7
UID174	11.93	7
UID175	13.28	7
UID176	5.71	7
UID177	8.41	7
UID178	14.58	7
UID179	9.32	7
UID18	34.85	6
UID180	5.74	7
UID181	17.93	7
UID182	10.78	7
UID183	4.59	7
UID184	5.72	7
UID185	4.06	7
UID186	4.75	7
UID187	8.55	7
UID188	5.7	7
UID189	5.14	7
UID19	11.61	7
UID190	22.8	7
UID191	5.78	7
UID192	11.97	7
UID193	10.58	7
UID194	3.78	7
UID195	5.27	7
UID196	3.93	7
UID198	18.7	7
UID199	3.99	7
UID2	21.15	7
UID20	2.94	7
UID200	4.7	7
UID201	11.24	7
UID202	6.04	7
UID203	5.6	7
UID204	4.99	7
UID205	4.92	7
UID206	2.21	7
UID207	2.95	7
UID208	10.77	7
UID209	8.18	7
UID21	17.33	7
UID210	2.82	7
UID211	7.44	7
UID212	4.38	7
UID213	4.46	7
UID214	2.55	7
UID215	5.02	7
UID216	4.22	7
UID217	2.66	7
UID218	1.32	7
UID219	8.93	7
UID22	8.83	7
UID220	10.51	7
UID221	5.52	7
UID222	2.97	7
UID223	5.06	7
UID224	4.56	7
UID225	2.17	7
UID226	4.76	7
UID227	4.92	7
UID228	5.43	7
UID229	6.83	7
UID23	18.07	4
UID230	1.18	7
UID231	4.93	7
UID232	4.71	7
UID233	2.59	7
UID234	14.08	7
UID235	4.24	7
UID236	2.63	7
UID237	2.45	7
UID238	4.33	7
UID239	3.81	7
UID24	11.14	6
UID240	12.72	7
UID241	6.88	7
UID242	5.42	7
UID243	2.62	7
UID246	5.37	7
UID247	3.5	7
UID248	3.42	7
UID249	6.63	7
UID25	4.44	7
UID250	6.31	7
UID251	1.9	7
UID252	2.81	7
UID253	5	7
UID254	11.09	7
UID255	9.22	7
UID257	2.57	7
UID258	6.84	7
UID259	3.62	7
UID26	4.91	7
UID260	5.35	7
UID261	3.52	7
UID262	3	7
UID263	6.61	7
UID264	20.91	7
UID265	7.63	7
UID267	3.71	7
UID268	2.8	7
UID269	3.07	7
UID27	23.86	6
UID270	4.92	7
UID271	29.76	5
UID272	15.28	6
UID273	4.47	7
UID274	5.37	7
UID275	2.92	7
UID276	2.7	7
UID277	2.9	7
UID278	14.86	7
UID279	4.25	7
UID28	7.71	6
UID280	13.41	5
UID281	6.17	7
UID282	12.28	7
UID283	18.28	6
UID284	5.57	7
UID285	3.88	7
UID286	6.63	7
UID287	16.19	7
UID288	5.75	7
UID289	5.83	7
UID29	13.43	7
UID290	3.02	7
UID291	3.73	7
UID292	5.16	7
UID293	2.82	7
UID294	29.15	6
UID295	28.73	6
UID297	5.85	7
UID298	17.35	4
UID299	4.89	7
UID3	8.2	7
UID300	3.81	7
UID301	27.04	5
UID302	10.2	7
UID303	15.44	7
UID304	5.15	7
UID305	1.79	7
UID306	3.02	7
UID307	11.36	7
UID308	4.81	7
UID309	7.86	7
UID31	7	7
UID310	3.77	7
UID311	9.5	7
UID312	12.63	7
UID313	25.54	4
UID314	5.02	7
UID315	7.57	7
UID316	8.55	6
UID317	11.22	7
UID318	18.63	7
UID319	4.53	7
UID32	19.89	7
UID320	4.39	7
UID322	3.49	7
UID323	6.16	7
UID324	6.33	7
UID325	18.88	6
UID326	32.52	7
UID327	3.23	7
UID328	13.22	7
UID329	10.85	7
UID33	6.44	7
UID330	9.15	7
UID331	6.35	7
UID332	13.24	7
UID333	3.28	7
UID334	13.81	4
UID335	3.04	7
UID336	8.79	7
UID338	6.89	7
UID339	3.35	7
UID34	7.97	7
UID340	8.93	7
UID341	5.62	7
UID342	4.74	7
UID343	6.39	7
UID344	8.82	7
UID345	7.29	7
UID346	4.7	7
UID347	14.13	7
UID348	16.67	7
UID349	11.07	7
UID35	7.72	7
UID350	25.54	6
UID351	4.75	7
UID352	8.26	7
UID353	11.49	7
UID354	14.37	7
UID355	19.47	7
UID356	1.23	7
UID357	7.09	7
UID358	26.99	5
UID359	23.22	6
UID36	19.92	7
UID360	5.83	7
UID361	20.09	3
UID362	4.31	7
UID363	10.91	7
UID364	5.94	7
UID365	9.73	7
UID366	9.26	6
UID367	19.63	5
UID368	6.72	7
UID369	20.43	7
UID37	12.26	7
UID370	19.62	6
UID371	15.65	7
UID372	16.6	5
UID374	4.28	7
UID375	6.03	7
UID376	13.12	6
UID377	4.81	7
UID378	10.8	7
UID379	1.87	7
UID38	9.49	7
UID380	1.86	7
UID381	10.02	7
UID382	10.69	7
UID384	7.34	7
UID385	5.42	7
UID386	19.07	7
UID387	7.68	7
UID388	19.45	4
UID389	6.4	7
UID390	8.1	7
UID391	24.67	7
UID392	5.79	7
UID393	13.13	7
UID396	3.43	7
UID397	6.4	7
UID398	7.63	7
UID399	5.42	7
UID4	10.05	6
UID40	17.34	7
UID400	21.48	6
UID401	7.01	7
UID402	18.57	7
UID403	7.76	7
UID404	6.04	7
UID405	3.3	7
UID406	5.89	7
UID407	8.58	7
UID408	6.8	7
UID409	7.31	7
UID41	4.91	7
UID410	7.37	7
UID411	4.9	7
UID412	4.68	7
UID413	23.13	7
UID414	4.88	7
UID416	8.03	7
UID417	7.12	7
UID418	20.16	7
UID419	14.19	7
UID42	23.54	7
UID420	11.6	7
UID421	18.03	6
UID422	24.16	7
UID423	15.3	7
UID424	8.12	7
UID425	26.02	6
UID426	22.12	6
UID427	15.66	6
UID428	6.73	7
UID429	40.92	3
UID43	9.93	7
UID430	3.39	7
UID431	5.98	7
UID432	3.13	7
UID433	7.7	7
UID434	18.12	7
UID435	6.46	7
UID436	2.03	7
UID437	7.1	7
UID439	3.56	7
UID440	2.45	7
UID442	21.24	4
UID443	3.29	7
UID445	6.45	7
UID446	3.06	7
UID447	10.89	3
UID448	19.05	7
UID449	3.42	7
UID45	11.88	7
UID450	3.04	7
UID452	13.42	7
UID453	2.85	7
UID455	7.58	7
UID456	3.53	7
UID457	2.55	7
UID458	10.68	7
UID459	3.7	7
UID46	27.91	7
UID460	3.61	7
UID461	7.27	7
UID462	18.94	3
UID463	6.22	7
UID464	16.45	7
UID465	7.38	7
UID466	24.42	7
UID467	8.44	7
UID468	16.02	7
UID47	5.25	7
UID470	10.22	7
UID471	13.3	7
UID472	34.01	6
UID473	2.76	7
UID474	3.14	7
UID475	6.63	7
UID476	26.23	7
UID477	19.08	7
UID478	8.02	7
UID479	8.96	7
UID48	7.42	7
UID480	5.26	7
UID481	3.68	7
UID483	3.22	7
UID484	4.99	7
UID485	15.44	7
UID486	7.98	5
UID487	7.79	7
UID488	29.79	3
UID489	26.45	4
UID49	7.79	7
UID491	9.95	6
UID492	5.62	7
UID493	15.5	7
UID494	8.39	7
UID495	8.41	7
UID496	37.29	4
UID497	2.09	7
UID499	7.27	7
UID5	9.93	7
UID50	9.72	7
UID500	5.57	7
UID501	13.97	7
UID503	7.3	7
UID504	10.82	7
UID505	28.62	5
UID506	17.44	6
UID509	9.93	3
UID51	15.2	7
UID510	8.48	7
UID511	10.83	6
UID512	24.48	7
UID513	16.83	7
UID514	21.59	7
UID515	2.71	7
UID516	4.81	7
UID517	3.08	7
UID518	9.82	7
UID519	33.01	3
UID52	6.17	7
UID520	23.58	7
UID521	49.15	4
UID522	25.27	7
UID523	4.04	7
UID524	6.99	7
UID525	5.76	7
UID526	4.8	7
UID527	19.55	7
UID528	5.89	7
UID529	9.77	7
UID53	12.7	7
UID530	20.07	6
UID531	5.02	7
UID532	11.74	7
UID533	18.8	7
UID534	2.89	7
UID535	4.06	7
UID536	14.8	7
UID537	3.36	7
UID538	5.52	7
UID539	5.43	7
UID54	9.83	7
UID541	9.3	7
UID542	3.52	7
UID543	8.48	7
UID544	3.5	7
UID545	18.25	5
UID546	13.93	7
UID547	5.63	7
UID548	19.87	6
UID549	11.1	7
UID55	7.67	7
UID550	9	7
UID551	12.74	6
UID552	3.5	7
UID554	19.46	6
UID555	10.88	7
UID556	12.3	7
UID557	19.32	5
UID558	3.49	7
UID559	10.76	7
UID56	45.44	7
UID562	36.17	4
UID563	24.98	3
UID564	11.95	7
UID565	3.72	7
UID566	15.49	7
UID567	3.96	7
UID568	4.69	7
UID569	29.89	7
UID570	10.98	7
UID571	7.51	7
UID572	30.35	7
UID575	5.43	7
UID576	10.38	7
UID577	11.45	4
UID578	33.01	4
UID579	23.58	7
UID58	10.91	7
UID580	16.97	7
UID581	6.02	7
UID582	10.28	5
UID583	5.92	7
UID584	5.23	7
UID585	4.94	7
UID586	13.94	7
UID587	8.2	6
UID588	8.13	7
UID589	4.47	7
UID59	4.81	7
UID590	6.04	7
UID591	4.95	7
UID592	8.02	7
UID593	13.15	7
UID594	14.79	7
UID595	18.93	7
UID596	8.92	7
UID597	15.2	7
UID598	5.22	7
UID599	12.41	7
UID6	22.7	7
UID60	13.48	7
UID600	8.82	7
UID602	12.07	7
UID603	12.85	7
UID604	7.36	7
UID605	10.78	7
UID606	10.23	7
UID607	3.52	7
UID608	25.76	7
UID609	6.82	7
UID61	9.67	7
UID610	13.34	7
UID611	12.93	7
UID612	15.59	6
UID613	8.66	7
UID614	10.94	7
UID615	17.2	7
UID616	7.43	7
UID617	5.92	7
UID618	5.18	7
UID62	20.25	7
UID620	4.67	7
UID621	9.49	7
UID622	1.94	7
UID623	7.28	7
UID624	11.77	7
UID625	9.25	7
UID626	13.23	7
UID627	11.11	5
UID628	2.55	7
UID63	30.29	7
UID631	24.66	7
UID632	9.86	7
UID633	8.73	7
UID634	17.17	7
UID635	9.67	7
UID636	14.01	7
UID637	14.55	7
UID638	25.56	7
UID639	11.07	7
UID64	4.88	7
UID640	4.66	7
UID641	10.37	7
UID642	3.29	7
UID643	7.89	7
UID644	9.09	7
UID647	3.08	7
UID648	1.92	7
UID649	14.64	4
UID650	20.55	7
UID651	12.04	7
UID653	9.29	7
UID654	13.14	3
UID655	7.35	7
UID656	11.49	7
UID657	3.08	7
UID658	12.37	6
UID659	2.99	7
UID66	5.35	7
UID660	12.66	7
UID661	38.03	7
UID662	11.9	7
UID663	4.33	7
UID664	5.59	7
UID665	3.4	7
UID666	15.87	7
UID667	20.25	6
UID668	32.19	7
UID669	3.93	7
UID67	15.7	7
UID670	17.38	7
UID671	11.65	7
UID672	20.99	7
UID673	3.6	7
UID674	13.16	7
UID675	5.18	7
UID676	32.76	6
UID677	11.99	7
UID678	14.83	7
UID679	7.01	7
UID68	4.53	7
UID680	3.49	7
UID681	4.25	7
UID682	9.42	7
UID683	4.86	7
UID684	13.25	7
UID685	2.58	7
UID686	10.39	7
UID687	7.76	7
UID689	1.77	7
UID69	10.57	7
UID690	10.37	7
UID691	5.8	7
UID692	7.22	7
UID693	2.29	7
UID694	14.38	7
UID695	6.55	7
UID696	7.76	7
UID697	19.39	7
UID698	3.68	7
UID699	14.55	6
UID7	6.61	6
UID70	5.2	7
UID700	17.89	7
UID701	7.7	7
UID702	33.98	5
UID703	4.83	7
UID705	12.63	7
UID706	10.55	7
UID708	21.23	7
UID709	29.36	7
UID71	7.53	7
UID710	17.51	6
UID711	10.36	7
UID712	3.92	7
UID713	5.45	7
UID714	20.99	7
UID715	9.03	7
UID716	6.23	7
UID717	16.3	7
UID718	3.32	7
UID719	9.06	7
UID72	8.83	7
UID720	6.39	7
UID721	22.76	7
UID722	3.56	7
UID723	15.97	7
UID724	6.02	7
UID725	7.56	7
UID726	5.02	7
UID727	34.3	3
UID728	5.42	7
UID729	15.21	7
UID73	6.98	3
UID730	12.64	7
UID731	23.7	5
UID732	8.04	7
UID733	15.45	7
UID734	14.18	4
UID735	8.01	7
UID736	7.52	7
UID737	10.88	7
UID738	20.07	6
UID739	10.19	7
UID74	16.22	6
UID740	18.21	7
UID741	21.89	7
UID742	5.83	7
UID743	5.4	7
UID744	5.01	7
UID745	11.51	7
UID746	26.31	6
UID747	4.08	7
UID748	1.98	7
UID749	10.15	7
UID75	13.05	7
UID750	7.36	7
UID752	4.2	7
UID753	12.73	7
UID754	3.06	7
UID755	25.96	7
UID756	4.29	7
UID757	27.62	4
UID758	13.39	7
UID759	4.45	7
UID76	15.52	7
UID760	21.78	3
UID761	3.64	7
UID762	45.28	4
UID763	18.25	7
UID764	8.75	7
UID765	13.21	6
UID766	11.09	7
UID768	13.86	3
UID77	13.68	3
UID770	12.89	7
UID771	16.08	6
UID773	7.88	7
UID775	18.92	7
UID776	7.5	7
UID778	7.11	7
UID779	17.3	7
UID781	24.35	6
UID782	33.57	7
UID783	22.37	4
UID784	8.07	5
UID785	15.12	7
UID786	6.4	7
UID787	3.22	7
UID788	6.38	7
UID789	5.36	7
UID79	11.51	4
UID790	9.52	7
UID791	5.81	7
UID792	8.14	7
UID793	6.46	7
UID795	8.77	3
UID796	40.6	5
UID797	10.32	7
UID798	2.04	7
UID799	11.12	7
UID8	10.16	7
UID80	14.24	7
UID800	5.38	7
UID801	16.31	7
UID802	13.28	7
UID803	12.77	7
UID804	22.12	7
UID805	18.77	7
UID806	10.25	7
UID807	6.81	7
UID808	8.62	3
UID809	17.12	7
UID81	18.32	6
UID810	6.11	7
UID811	20.33	6
UID812	4.39	7
UID813	7.86	7
UID814	7.08	7
UID816	10.14	7
UID817	10.95	6
UID818	9.93	5
UID819	3.05	7
UID82	4.83	7
UID820	9.67	7
UID821	15.41	3
UID822	10.25	7
UID823	15.56	7
UID824	6.3	7
UID825	2.55	7
UID826	7.79	7
UID828	16.21	7
UID83	10.41	3
UID830	2.54	4
UID831	14.63	6
UID832	25.67	3
UID833	23.81	7
UID834	6.83	7
UID835	22.88	3
UID836	14.75	6
UID84	9.53	7
UID840	9.08	7
UID841	20.94	4
UID842	15.1	7
UID843	8.71	7
UID844	6.33	7
UID846	6.97	5
UID847	39.17	3
UID848	15.06	7
UID849	14.93	7
UID85	7.74	7
UID850	41.97	7
UID852	10.53	7
UID853	35.18	4
UID854	8.29	7
UID855	18.25	6
UID858	11.46	7
UID859	9.58	7
UID860	15.71	7
UID861	12.07	7
UID865	7.3	3
UID866	18.32	4
UID87	7.88	7
UID871	8.43	6
UID872	8.91	7
UID874	6.11	3
UID876	23.92	7
UID878	25.27	3
UID88	11.59	7
UID880	10.57	7
UID881	15.7	7
UID882	16.31	7
UID883	20.73	3
UID884	19.83	3
UID885	7.84	5
UID886	7.19	7
UID887	30.44	7
UID888	27.38	5
UID889	27.49	7
UID89	20.29	7
UID890	12.37	6
UID891	19.44	4
UID893	12.8	6
UID894	9.98	6
UID895	20.92	7
UID898	9.88	5
UID899	10.48	7
UID9	6.69	5
UID90	9.68	4
UID900	12.35	7
UID903	18.46	4
UID904	27.58	3
UID905	22.72	7
UID906	14.14	7
UID907	20.07	4
UID908	21.95	5
UID909	6.88	7
UID91	15.27	6
UID910	12.9	7
UID911	11.68	6
UID912	8.01	7
UID914	4.66	7
UID915	15.78	3
UID917	12.47	3
UID918	14.21	3
UID919	6.09	5
UID92	6.37	7
UID920	21.85	7
UID921	11.49	7
UID922	37.86	5
UID924	16.79	7
UID925	48.74	5
UID926	7.96	7
UID927	14.02	5
UID928	24.72	7
UID93	6.47	6
UID930	9.28	7
UID931	10.09	7
UID932	8.12	7
UID937	14.22	7
UID939	21.08	6
UID94	1.78	7
UID940	18.35	4
UID941	12.4	5
UID943	18.11	6
UID945	44.87	3
UID947	24.73	7
UID950	10.95	3
UID953	16.35	5
UID955	21.73	7
UID956	9.2	6
UID96	16.13	3
UID961	34.97	3
UID964	24.69	6
UID966	9.63	3
UID969	11.98	3
UID97	4.32	7
UID976	17.42	3
UID978	13.11	5
UID979	18.17	3
UID98	13.12	7
UID980	1.37	7
UID988	4.14	4
UID989	14.96	4
UID99	19.97	7
UID990	19.86	5
UID993	17.61	4
UID998	6.24	6

## Sheet: D. Neonate specific
UID	Protein.Group	First.Protein.Description	Genes	Protein.Ids	Protein.Names
UID100	O95967	EGF-containing fibulin-like extracellular matrix protein 2	EFEMP2	O95967	FBLN4_HUMAN
UID1002	P68371	Tubulin beta-4B chain	TUBB4B	P68371	TBB4B_HUMAN
UID1013	O75369;P21333;Q14315	Filamin-B	FLNA;FLNB;FLNC	O75369;P21333;Q14315	FLNA_HUMAN;FLNB_HUMAN;FLNC_HUMAN
UID1019	P47756	F-actin-capping protein subunit beta	CAPZB	P47756	CAPZB_HUMAN
UID103	P00352	Aldehyde dehydrogenase 1A1	ALDH1A1	P00352	AL1A1_HUMAN
UID1035	O14950;P19105	Myosin regulatory light chain 12B	MYL12A;MYL12B	O14950;P19105	ML12A_HUMAN;ML12B_HUMAN
UID1044	P07437;P68371;Q13885;Q9BUF5	Tubulin beta chain	TUBB;TUBB2A;TUBB4B;TUBB6	P04350;P07437;P68371;Q13509;Q13885;Q9BUF5;Q9BVA1	TBB2A_HUMAN;TBB4B_HUMAN;TBB5_HUMAN;TBB6_HUMAN
UID105	P00441	Superoxide dismutase [Cu-Zn]	SOD1	P00441	SODC_HUMAN
UID1064	P48059	LIM and senescent cell antigen-like-containing domain protein 1	LIMS1	P48059	LIMS1_HUMAN
UID1076	Q04917	14-3-3 protein eta	YWHAH	Q04917	1433F_HUMAN
UID108	P00491	Purine nucleoside phosphorylase	PNP	P00491	PNPH_HUMAN
UID109	P00492	Hypoxanthine-guanine phosphoribosyltransferase	HPRT1	P00492	HPRT_HUMAN
UID110	P00558	Phosphoglycerate kinase 1	PGK1	P00558	PGK1_HUMAN
UID111	P00558;P07205	Phosphoglycerate kinase 1	PGK1;PGK2	P00558;P07205	PGK1_HUMAN;PGK2_HUMAN
UID112	P00568	Adenylate kinase isoenzyme 1	AK1	P00568	KAD1_HUMAN
UID126	P00918	Carbonic anhydrase 2	CA2	P00918	CAH2_HUMAN
UID127	P00995	Serine protease inhibitor Kazal-type 1	SPINK1	P00995	ISK1_HUMAN
UID140	P01130	Low-density lipoprotein receptor	LDLR	P01130	LDLR_HUMAN
UID189	P02008	Hemoglobin subunit zeta	HBZ	P02008	HBAZ_HUMAN
UID193	P02100	Hemoglobin subunit epsilon	HBE1	P02100	HBE_HUMAN
UID194	P02452	Collagen alpha-1(I) chain	COL1A1	P02452	CO1A1_HUMAN
UID195	P02458	Collagen alpha-1(II) chain	COL2A1	P02458	CO2A1_HUMAN
UID196	P02461	Collagen alpha-1(III) chain	COL3A1	P02461	CO3A1_HUMAN
UID208	P02730	Band 3 anion transport protein	SLC4A1	P02730	B3AT_HUMAN
UID225	P02771	Alpha-fetoprotein	AFP	P02771	FETA_HUMAN
UID245	P04156	Major prion protein	PRNP	P04156	PRIO_HUMAN
UID255	P04792	Heat shock protein beta-1	HSPB1	P04792	HSPB1_HUMAN
UID264	P05164;P11678	Myeloperoxidase	EPX;MPO	P05164;P11678	PERE_HUMAN;PERM_HUMAN
UID271	P05997	Collagen alpha-2(V) chain	COL5A2	P05997	CO5A2_HUMAN
UID272	P06132	Uroporphyrinogen decarboxylase	UROD	P06132	DCUP_HUMAN
UID278	P06703	Protein S100-A6	S100A6	P06703	S10A6_HUMAN
UID281	P06733	Alpha-enolase	ENO1	P06733	ENOA_HUMAN
UID282	P06744	Glucose-6-phosphate isomerase	GPI	P06744	G6PI_HUMAN
UID283	P06753;P07951;P09493;P67936	Tropomyosin alpha-3 chain	TPM1;TPM2;TPM3;TPM4	P06753;P07951;P09493;P67936	TPM1_HUMAN;TPM2_HUMAN;TPM3_HUMAN;TPM4_HUMAN
UID294	P07384	Calpain-1 catalytic subunit	CAPN1	P07384	CAN1_HUMAN
UID295	P07437	Tubulin beta chain	TUBB	P07437	TBB5_HUMAN
UID300	P07738	Bisphosphoglycerate mutase	BPGM	P07738	PMGE_HUMAN
UID302	P07900	Heat shock protein HSP 90-alpha	HSP90AA1	P07900	HS90A_HUMAN
UID303	P07900;P08238	Heat shock protein HSP 90-alpha	HSP90AA1;HSP90AB1	P07900;P08238;Q14568;Q58FF8	HS90A_HUMAN;HS90B_HUMAN
UID305	P07988	Pulmonary surfactant-associated protein B	SFTPB	P07988	PSPB_HUMAN
UID308	P08123	Collagen alpha-2(I) chain	COL1A2	P08123	CO1A2_HUMAN
UID312	P08238	Heat shock protein HSP 90-beta	HSP90AB1	P08238	HS90B_HUMAN
UID317	P08397	Porphobilinogen deaminase	HMBS	P08397	HEM3_HUMAN
UID318	P08493	Matrix Gla protein	MGP	P08493	MGP_HUMAN
UID321	P08572	Collagen alpha-2(IV) chain	COL4A2	P08572	CO4A2_HUMAN
UID326	P08670	Vimentin	VIM	P08670	VIME_HUMAN
UID329	P08833	Insulin-like growth factor-binding protein 1	IGFBP1	P08833	IBP1_HUMAN
UID330	P09105	Hemoglobin subunit theta-1	HBQ1	P09105	HBAT_HUMAN
UID331	P09211	Glutathione S-transferase P	GSTP1	P09211	GSTP1_HUMAN
UID332	P09382	Galectin-1	LGALS1	P09382	LEG1_HUMAN
UID343	P0DMV8;P0DMV9	Heat shock 70 kDa protein 1A	HSPA1A;HSPA1B	P0DMV8;P0DMV9;P34931	HS71A_HUMAN;HS71B_HUMAN
UID349	P0DP23;P0DP24;P0DP25	Calmodulin-1	CALM1;CALM2;CALM3	P0DP23;P0DP24;P0DP25	CALM1_HUMAN;CALM2_HUMAN;CALM3_HUMAN
UID352	P10451	Osteopontin	SPP1	P10451	OSTP_HUMAN
UID354	P10599	Thioredoxin	TXN	P10599	THIO_HUMAN
UID355	P10619	Lysosomal protective protein	CTSA	P10619	PPGB_HUMAN
UID357	P10645	Chromogranin-A	CHGA	P10645	CMGA_HUMAN
UID361	P10915	Hyaluronan and proteoglycan link protein 1	HAPLN1	P10915	HPLN1_HUMAN
UID363	P11047	Laminin subunit gamma-1	LAMC1	P11047	LAMC1_HUMAN
UID364	P11142	Heat shock cognate 71 kDa protein	HSPA8	P11142	HSP7C_HUMAN
UID365	P11142;P54652	Heat shock cognate 71 kDa protein	HSPA2;HSPA8	P11142;P54652	HSP72_HUMAN;HSP7C_HUMAN
UID372	P11413	Glucose-6-phosphate 1-dehydrogenase	G6PD	P11413	G6PD_HUMAN
UID376	P12107	Collagen alpha-1(XI) chain	COL11A1	P12107	COBA1_HUMAN
UID378	P12110	Collagen alpha-2(VI) chain	COL6A2	P12110	CO6A2_HUMAN
UID387	P13489	Ribonuclease inhibitor	RNH1	P13489	RINI_HUMAN
UID388	P13497	Bone morphogenetic protein 1	BMP1	P13497	BMP1_HUMAN
UID391	P13611	Versican core protein	VCAN	P13611	CSPG2_HUMAN
UID392	P13639	Elongation factor 2	EEF2	P13639	EF2_HUMAN
UID397	P13716	Delta-aminolevulinic acid dehydratase	ALAD	P13716	HEM2_HUMAN
UID400	P13798	Acylamino-acid-releasing enzyme	APEH	P13798	ACPH_HUMAN
UID401	P13942	Collagen alpha-2(XI) chain	COL11A2	P13942	COBA2_HUMAN
UID414	P15311;P26038;P35241	Ezrin	EZR;MSN;RDX	P15311;P26038;P35241	EZRI_HUMAN;MOES_HUMAN;RADI_HUMAN
UID416	P15531;P22392	Nucleoside diphosphate kinase A	NME1;NME2	P15531;P22392;O60361	NDKA_HUMAN;NDKB_HUMAN
UID421	P16157	Ankyrin-1	ANK1	P16157	ANK1_HUMAN
UID422	P16930	Fumarylacetoacetase	FAH	P16930	FAAA_HUMAN
UID423	P17174	Aspartate aminotransferase, cytoplasmic	GOT1	P17174	AATC_HUMAN
UID424	P17301	Integrin alpha-2	ITGA2	P17301	ITA2_HUMAN
UID425	P17813	Endoglin	ENG	P17813	EGLN_HUMAN
UID426	P17858	ATP-dependent 6-phosphofructokinase, liver type	PFKL	P17858	PFKAL_HUMAN
UID427	P17900	Ganglioside GM2 activator	GM2A	P17900	SAP3_HUMAN
UID433	P18669	Phosphoglycerate mutase 1	PGAM1	P18669	PGAM1_HUMAN
UID434	P19021	Peptidyl-glycine alpha-amidating monooxygenase	PAM	P19021	AMD_HUMAN
UID446	P20908	Collagen alpha-1(V) chain	COL5A1	P20908	CO5A1_HUMAN
UID448	P20933	N(4)-(beta-N-acetylglucosaminyl)-L-asparaginase	AGA	P20933	ASPG_HUMAN
UID452	P22314	Ubiquitin-like modifier-activating enzyme 1	UBA1	P22314	UBA1_HUMAN
UID464	P23471	Receptor-type tyrosine-protein phosphatase zeta	PTPRZ1	P23471	PTPRZ_HUMAN
UID465	P23526	Adenosylhomocysteinase	AHCY	P23526	SAHH_HUMAN
UID466	P23528	Cofilin-1	CFL1	P23528	COF1_HUMAN
UID467	P24043	Laminin subunit alpha-2	LAMA2	P24043	LAMA2_HUMAN
UID472	P24666	Low molecular weight phosphotyrosine protein phosphatase	ACP1	P24666	PPAC_HUMAN
UID475	P25786	Proteasome subunit alpha type-1	PSMA1	P25786	PSA1_HUMAN
UID476	P25788	Proteasome subunit alpha type-3	PSMA3	P25788	PSA3_HUMAN
UID479	P26447	Protein S100-A4	S100A4	P26447	S10A4_HUMAN
UID484	P27348;P31946;P31947;P61981;P62258;P63104;Q04917	14-3-3 protein theta	SFN;YWHAB;YWHAE;YWHAG;YWHAH;YWHAQ;YWHAZ	P27348;P31946;P31947;P61981;P62258;P63104;Q04917	1433B_HUMAN;1433E_HUMAN;1433F_HUMAN;1433G_HUMAN;1433S_HUMAN;1433T_HUMAN;1433Z_HUMAN
UID486	P27797	Calreticulin	CALR	P27797	CALR_HUMAN
UID491	P28300	Protein-lysine 6-oxidase	LOX	P28300	LYOX_HUMAN
UID494	P29279	CCN family member 2	CCN2	P29279	CCN2_HUMAN
UID498	P29966	Myristoylated alanine-rich C-kinase substrate	MARCKS	P29966	MARCS_HUMAN
UID499	P30041	Peroxiredoxin-6	PRDX6	P30041	PRDX6_HUMAN
UID500	P30043	Flavin reductase (NADPH)	BLVRB	P30043	BLVRB_HUMAN
UID501	P30046	D-dopachrome decarboxylase	DDT	P30046;A6NHG4	DOPD_HUMAN
UID503	P30086	Phosphatidylethanolamine-binding protein 1	PEBP1	P30086	PEBP1_HUMAN
UID506	P30530	Tyrosine-protein kinase receptor UFO	AXL	P30530	UFO_HUMAN
UID510	P31146	Coronin-1A	CORO1A	P31146	COR1A_HUMAN
UID511	P31150;P50395	Rab GDP dissociation inhibitor alpha	GDI1;GDI2	P31150;P50395	GDIA_HUMAN;GDIB_HUMAN
UID512	P31939	Bifunctional purine biosynthesis protein ATIC	ATIC	P31939	PUR9_HUMAN
UID513	P31944	Caspase-14	CASP14	P31944	CASPE_HUMAN
UID514	P31948	Stress-induced-phosphoprotein 1	STIP1	P31948	STIP1_HUMAN
UID515	P32119	Peroxiredoxin-2	PRDX2	P32119	PRDX2_HUMAN
UID519	P34932	Heat shock 70 kDa protein 4	HSPA4	P34932	HSP74_HUMAN
UID522	P35442	Thrombospondin-2	THBS2	P35442	TSP2_HUMAN
UID527	P35556	Fibrillin-2	FBN2	P35556	FBN2_HUMAN
UID528	P35579	Myosin-9	MYH9	P35579	MYH9_HUMAN
UID529	P35590	Tyrosine-protein kinase receptor Tie-1	TIE1	P35590	TIE1_HUMAN
UID530	P35754	Glutaredoxin-1	GLRX	P35754	GLRX1_HUMAN
UID533	P35916	Vascular endothelial growth factor receptor 3	FLT4	P35916	VGFR3_HUMAN
UID537	P37802	Transgelin-2	TAGLN2	P37802	TAGL2_HUMAN
UID539	P37840	Alpha-synuclein	SNCA	P37840	SYUA_HUMAN
UID541	P39059	Collagen alpha-1(XV) chain	COL15A1	P39059	COFA1_HUMAN
UID546	P40925	Malate dehydrogenase, cytoplasmic	MDH1	P40925	MDHC_HUMAN
UID548	P41271	Neuroblastoma suppressor of tumorigenicity 1	NBL1	P41271	NBL1_HUMAN
UID551	P43487	Ran-specific GTPase-activating protein	RANBP1	P43487	RANG_HUMAN
UID554	P46531	Neurogenic locus notch homolog protein 1	NOTCH1	P46531	NOTC1_HUMAN
UID555	P48506	Glutamate--cysteine ligase catalytic subunit	GCLC	P48506	GSH1_HUMAN
UID556	P48637	Glutathione synthetase	GSS	P48637	GSHB_HUMAN
UID559	P48745	CCN family member 3	CCN3	P48745	CCN3_HUMAN
UID560	P49247	Ribose-5-phosphate isomerase	RPIA	P49247	RPIA_HUMAN
UID564	P49746	Thrombospondin-3	THBS3	P49746	TSP3_HUMAN
UID569	P50281	Matrix metalloproteinase-14	MMP14	P50281	MMP14_HUMAN
UID570	P50395	Rab GDP dissociation inhibitor beta	GDI2	P50395	GDIB_HUMAN
UID571	P50502	Hsc70-interacting protein	ST13	P50502;Q8NFI4	F10A1_HUMAN
UID572	P50990	T-complex protein 1 subunit theta	CCT8	P50990	TCPQ_HUMAN
UID576	P52209	6-phosphogluconate dehydrogenase, decarboxylating	PGD	P52209	6PGD_HUMAN
UID577	P52565	Rho GDP-dissociation inhibitor 1	ARHGDIA	P52565	GDIR1_HUMAN
UID579	P53396	ATP-citrate synthase	ACLY	P53396	ACLY_HUMAN
UID584	P55072	Transitional endoplasmic reticulum ATPase	VCP	P55072	TERA_HUMAN
UID585	P55285	Cadherin-6	CDH6	P55285	CADH6_HUMAN
UID586	P55287	Cadherin-11	CDH11	P55287	CAD11_HUMAN
UID589	P60174	Triosephosphate isomerase	TPI1	P60174	TPIS_HUMAN
UID590	P60660	Myosin light polypeptide 6	MYL6	P60660	MYL6_HUMAN
UID593	P60842	Eukaryotic initiation factor 4A-I	EIF4A1	P60842	IF4A1_HUMAN
UID594	P60842;Q14240	Eukaryotic initiation factor 4A-I	EIF4A1;EIF4A2	P60842;Q14240	IF4A1_HUMAN;IF4A2_HUMAN
UID595	P60900	Proteasome subunit alpha type-6	PSMA6	P60900	PSA6_HUMAN
UID596	P61088	Ubiquitin-conjugating enzyme E2 N	UBE2N	P61088	UBE2N_HUMAN
UID597	P61160	Actin-related protein 2	ACTR2	P61160	ARP2_HUMAN
UID602	P62258	14-3-3 protein epsilon	YWHAE	P62258	1433E_HUMAN
UID604	P62736;P68133	Actin, aortic smooth muscle	ACTA1;ACTA2	P62736;P63267;P68032;P68133	ACTA_HUMAN;ACTS_HUMAN
UID605	P62805	Histone H4	H4C1	P62805	H4_HUMAN
UID606	P62826	GTP-binding nuclear protein Ran	RAN	P62826	RAN_HUMAN
UID608	P62979	Ubiquitin-ribosomal protein eS31 fusion protein	RPS27A	P0CG47;P0CG48;P62979;P62987	RS27A_HUMAN
UID609	P63104	14-3-3 protein zeta/delta	YWHAZ	P63104	1433Z_HUMAN
UID610	P63241	Eukaryotic translation initiation factor 5A-1	EIF5A	P63241;Q9GZV4;Q6IS14	IF5A1_HUMAN
UID611	P68104;Q05639;Q5VTE0	Elongation factor 1-alpha 1	EEF1A1;EEF1A1P5;EEF1A2	P68104;Q05639;Q5VTE0	EF1A1_HUMAN;EF1A2_HUMAN;EF1A3_HUMAN
UID612	P68104;Q5VTE0	Elongation factor 1-alpha 1	EEF1A1;EEF1A1P5	P68104;Q5VTE0	EF1A1_HUMAN;EF1A3_HUMAN
UID613	P68366;Q9BQE3	Tubulin alpha-4A chain	TUBA1C;TUBA4A	A6NHL2;P68363;P68366;Q71U36;Q9BQE3	TBA1C_HUMAN;TBA4A_HUMAN
UID615	P69891	Hemoglobin subunit gamma-1	HBG1	P69891	HBG1_HUMAN
UID616	P69891;P69892	Hemoglobin subunit gamma-1	HBG1;HBG2	P69891;P69892	HBG1_HUMAN;HBG2_HUMAN
UID617	P69892	Hemoglobin subunit gamma-2	HBG2	P69892	HBG2_HUMAN
UID621	P78509	Reelin	RELN	P78509	RELN_HUMAN
UID623	P80370	Protein delta homolog 1	DLK1	P80370	DLK1_HUMAN
UID625	P81172	Hepcidin	HAMP	P81172	HEPC_HUMAN
UID626	P84243	Histone H3.3	H3-3A	P68431;P84243;Q16695;Q6NXT2;Q71DI3;Q5TEC6	H33_HUMAN
UID631	Q00610	Clathrin heavy chain 1	CLTC	P53675;Q00610	CLH1_HUMAN
UID633	Q01469	Fatty acid-binding protein 5	FABP5	Q01469	FABP5_HUMAN
UID634	Q02487	Desmocollin-2	DSC2	Q02487	DSC2_HUMAN
UID637	Q03167	Transforming growth factor beta receptor type 3	TGFBR3	Q03167	TGBR3_HUMAN
UID641	Q04760	Lactoylglutathione lyase	GLO1	Q04760	LGUL_HUMAN
UID643	Q06828	Fibromodulin	FMOD	Q06828	FMOD_HUMAN
UID644	Q06830	Peroxiredoxin-1	PRDX1	Q06830	PRDX1_HUMAN
UID650	Q08554	Desmocollin-1	DSC1	Q08554	DSC1_HUMAN
UID651	Q08830	Fibrinogen-like protein 1	FGL1	Q08830	FGL1_HUMAN
UID658	Q12864	Cadherin-17	CDH17	Q12864	CAD17_HUMAN
UID660	Q12907	Vesicular integral-membrane protein VIP36	LMAN2	Q12907	LMAN2_HUMAN
UID665	Q13228	Methanethiol oxidase	SELENBP1	Q13228	SBP1_HUMAN
UID666	Q13308	Inactive tyrosine-protein kinase 7	PTK7	Q13308	PTK7_HUMAN
UID667	Q13332	Receptor-type tyrosine-protein phosphatase S	PTPRS	Q13332	PTPRS_HUMAN
UID668	Q13404;Q15819	Ubiquitin-conjugating enzyme E2 variant 1	UBE2V1;UBE2V2	Q13404;Q15819	UB2V1_HUMAN;UB2V2_HUMAN
UID669	Q13421	Mesothelin	MSLN	Q13421	MSLN_HUMAN
UID67	O00468	Agrin	AGRN	O00468	AGRIN_HUMAN
UID670	Q13449	Limbic system-associated membrane protein	LSAMP	Q13449	LSAMP_HUMAN
UID676	Q13867	Bleomycin hydrolase	BLMH	Q13867	BLMH_HUMAN
UID677	Q14019	Coactosin-like protein	COTL1	Q14019	COTL1_HUMAN
UID684	Q14574	Desmocollin-3	DSC3	Q14574	DSC3_HUMAN
UID696	Q15942	Zyxin	ZYX	Q15942	ZYX_HUMAN
UID700	Q16658	Fascin	FSCN1	Q16658	FSCN1_HUMAN
UID702	Q16775	Hydroxyacylglutathione hydrolase, mitochondrial	HAGH	Q16775	GLO2_HUMAN
UID703	Q16819	Meprin A subunit alpha	MEP1A	Q16819	MEP1A_HUMAN
UID706	Q4LDE5	Sushi, von Willebrand factor type A, EGF and pentraxin domain-containing protein 1	SVEP1	Q4LDE5	SVEP1_HUMAN
UID708	Q5KU26	Collectin-12	COLEC12	Q5KU26	COL12_HUMAN
UID709	Q5TDH0	Protein DDI1 homolog 2	DDI2	Q5TDH0	DDI2_HUMAN
UID711	Q6B0K9	Hemoglobin subunit mu	HBM	Q6B0K9	HBM_HUMAN
UID713	Q6UVK1	Chondroitin sulfate proteoglycan 4	CSPG4	Q6UVK1	CSPG4_HUMAN
UID714	Q6UWP8	Suprabasin	SBSN	Q6UWP8	SBSN_HUMAN
UID717	Q6UXD5	Seizure 6-like protein 2	SEZ6L2	Q6UXD5	SE6L2_HUMAN
UID723	Q86SQ4	Adhesion G-protein coupled receptor G6	ADGRG6	Q86SQ4	AGRG6_HUMAN
UID725	Q86UX7	Fermitin family homolog 3	FERMT3	Q86UX7	URP2_HUMAN
UID728	Q86X29	Lipolysis-stimulated lipoprotein receptor	LSR	Q86X29	LSR_HUMAN
UID730	Q8IUL8	Cartilage intermediate layer protein 2	CILP2	Q8IUL8	CILP2_HUMAN
UID731	Q8IWV2	Contactin-4	CNTN4	Q8IWV2	CNTN4_HUMAN
UID733	Q8N2S1	Latent-transforming growth factor beta-binding protein 4	LTBP4	Q8N2S1	LTBP4_HUMAN
UID734	Q8N6C5	Immunoglobulin superfamily member 1	IGSF1	Q8N6C5	IGSF1_HUMAN
UID736	Q8NBJ4	Golgi membrane protein 1	GOLM1	Q8NBJ4	GOLM1_HUMAN
UID738	Q8NDA2	Hemicentin-2	HMCN2	Q8NDA2	HMCN2_HUMAN
UID739	Q8TDY8	Immunoglobulin superfamily DCC subclass member 4	IGDCC4	Q8TDY8	IGDC4_HUMAN
UID74	O15335	Chondroadherin	CHAD	O15335	CHAD_HUMAN
UID740	Q8TEU8	WAP, Kazal, immunoglobulin, Kunitz and NTR domain-containing protein 2	WFIKKN2	Q8TEU8	WFKN2_HUMAN
UID745	Q92520	Protein FAM3C	FAM3C	Q92520	FAM3C_HUMAN
UID746	Q92626	Peroxidasin homolog	PXDN	Q92626	PXDN_HUMAN
UID748	Q92823	Neuronal cell adhesion molecule	NRCAM	Q92823	NRCAM_HUMAN
UID756	Q99435	Protein kinase C-binding protein NELL2	NELL2	Q99435	NELL2_HUMAN
UID758	Q99497	Parkinson disease protein 7	PARK7	Q99497	PARK7_HUMAN
UID759	Q99715	Collagen alpha-1(XII) chain	COL12A1	Q99715	COCA1_HUMAN
UID76	O43157	Plexin-B1	PLXNB1	O43157	PLXB1_HUMAN
UID764	Q99983	Osteomodulin	OMD	Q99983	OMD_HUMAN
UID765	Q99999	Galactosylceramide sulfotransferase	GAL3ST1	Q99999	G3ST1_HUMAN
UID766	Q9BQE3	Tubulin alpha-1C chain	TUBA1C	P0DPH7;P0DPH8;Q6PEY2;Q71U36;Q9BQE3;Q9NY65	TBA1C_HUMAN
UID775	Q9BXN1	Asporin	ASPN	Q9BXN1	ASPN_HUMAN
UID776	Q9BY67	Cell adhesion molecule 1	CADM1	Q9BY67	CADM1_HUMAN
UID779	Q9H299	SH3 domain-binding glutamic acid-rich-like protein 3	SH3BGRL3	Q9H299	SH3L3_HUMAN
UID782	Q9HBR0	Putative sodium-coupled neutral amino acid transporter 10	SLC38A10	Q9HBR0	S38AA_HUMAN
UID783	Q9HC38	Glyoxalase domain-containing protein 4	GLOD4	Q9HC38	GLOD4_HUMAN
UID784	Q9HCB6	Spondin-1	SPON1	Q9HCB6	SPON1_HUMAN
UID785	Q9HCL0	Protocadherin-18	PCDH18	Q9HCL0	PCD18_HUMAN
UID788	Q9NPG4	Protocadherin-12	PCDH12	Q9NPG4	PCD12_HUMAN
UID79	O43493	Trans-Golgi network integral membrane protein 2	TGOLN2	O43493	TGON2_HUMAN
UID792	Q9NQ38	Serine protease inhibitor Kazal-type 5	SPINK5	Q9NQ38	ISK5_HUMAN
UID795	Q9NT22	EMILIN-3	EMILIN3	Q9NT22	EMIL3_HUMAN
UID797	Q9NZD4	Alpha-hemoglobin-stabilizing protein	AHSP	Q9NZD4	AHSP_HUMAN
UID799	Q9P232	Contactin-3	CNTN3	Q9P232	CNTN3_HUMAN
UID800	Q9UBG0	C-type mannose receptor 2	MRC2	Q9UBG0	MRC2_HUMAN
UID801	Q9UBP4	Dickkopf-related protein 3	DKK3	Q9UBP4	DKK3_HUMAN
UID802	Q9UBQ6	Exostosin-like 2	EXTL2	Q9UBQ6	EXTL2_HUMAN
UID803	Q9UBR2	Cathepsin Z	CTSZ	Q9UBR2	CATZ_HUMAN
UID804	Q9UBX5	Fibulin-5	FBLN5	Q9UBX5	FBLN5_HUMAN
UID805	Q9UGM3	Deleted in malignant brain tumors 1 protein	DMBT1	Q9UGM3	DMBT1_HUMAN
UID81	O43707;P12814;Q08043	Alpha-actinin-4	ACTN1;ACTN3;ACTN4	O43707;P12814;P35609;Q08043	ACTN1_HUMAN;ACTN3_HUMAN;ACTN4_HUMAN
UID811	Q9ULI3	Protein HEG homolog 1	HEG1	Q9ULI3	HEG1_HUMAN
UID816	Q9UQ80	Proliferation-associated protein 2G4	PA2G4	Q9UQ80	PA2G4_HUMAN
UID818	Q9Y279	V-set and immunoglobulin domain-containing protein 4	VSIG4	Q9Y279	VSIG4_HUMAN
UID824	Q9Y6N7	Roundabout homolog 1	ROBO1	Q9Y6N7	ROBO1_HUMAN
UID83	O60279	Sushi domain-containing protein 5	SUSD5	O60279	SUSD5_HUMAN
UID831	O15204	ADAM DEC1	ADAMDEC1	O15204	ADEC1_HUMAN
UID84	O60462	Neuropilin-2	NRP2	O60462	NRP2_HUMAN
UID841	P05186	Alkaline phosphatase, tissue-nonspecific isozyme	ALPL	P05186	PPBT_HUMAN
UID844	P08514	Integrin alpha-IIb	ITGA2B	P08514	ITA2B_HUMAN
UID845	P09603	Macrophage colony-stimulating factor 1	CSF1	P09603	CSF1_HUMAN
UID849	P16581	E-selectin	SELE	P16581	LYAM2_HUMAN
UID85	O60814;P57053;P58876;P62807;Q5QNW6;Q93079;Q99877;Q99879;Q99880	Histone H2B type 1-K	H2BC12;H2BC12L;H2BC13;H2BC14;H2BC15;H2BC18;H2BC4;H2BC5;H2BC9	O60814;P06899;P23527;P33778;P57053;P58876;P62807;Q16778;Q5QNW6;Q8N257;Q93079;Q96A08;Q99877;Q99879;Q99880	H2B1C_HUMAN;H2B1D_HUMAN;H2B1H_HUMAN;H2B1K_HUMAN;H2B1L_HUMAN;H2B1M_HUMAN;H2B1N_HUMAN;H2B2F_HUMAN;H2BFS_HUMAN
UID853	P35555;P35556	Fibrillin-1	FBN1;FBN2	P35555;P35556	FBN1_HUMAN;FBN2_HUMAN
UID854	P35625	Metalloproteinase inhibitor 3	TIMP3	P35625	TIMP3_HUMAN
UID855	P40967	Melanocyte protein PMEL	PMEL	P40967	PMEL_HUMAN
UID858	P61224	Ras-related protein Rap-1b	RAP1B	P61224;A6NIZ1	RAP1B_HUMAN
UID859	P68366	Tubulin alpha-4A chain	TUBA4A	P68363;P68366	TBA4A_HUMAN
UID866	Q14517	Protocadherin Fat 1	FAT1	Q14517	FAT1_HUMAN
UID869	Q15262	Receptor-type tyrosine-protein phosphatase kappa	PTPRK	Q15262	PTPRK_HUMAN
UID874	Q8IZP9	Adhesion G-protein coupled receptor G2	ADGRG2	Q8IZP9	AGRG2_HUMAN
UID876	Q93063	Exostosin-2	EXT2	Q93063	EXT2_HUMAN
UID878	Q96JQ0	Protocadherin-16	DCHS1	Q96JQ0	PCD16_HUMAN
UID879	Q9H4A9	Dipeptidase 2	DPEP2	Q9H4A9	DPEP2_HUMAN
UID88	O75083	WD repeat-containing protein 1	WDR1	O75083	WDR1_HUMAN
UID880	Q9H4B7	Tubulin beta-1 chain	TUBB1	Q9H4B7	TBB1_HUMAN
UID881	Q9H8L6	Multimerin-2	MMRN2	Q9H8L6	MMRN2_HUMAN
UID882	Q9NZ08	Endoplasmic reticulum aminopeptidase 1	ERAP1	Q9NZ08	ERAP1_HUMAN
UID885	Q9Y240	C-type lectin domain family 11 member A	CLEC11A	Q9Y240	CLC11_HUMAN
UID887	Q9Y4L1	Hypoxia up-regulated protein 1	HYOU1	Q9Y4L1	HYOU1_HUMAN
UID889	O00151	PDZ and LIM domain protein 1	PDLIM1	O00151	PDLI1_HUMAN
UID890	O00299	Chloride intracellular channel protein 1	CLIC1	O00299	CLIC1_HUMAN
UID893	O43707;P12814	Alpha-actinin-4	ACTN1;ACTN4	O43707;P12814	ACTN1_HUMAN;ACTN4_HUMAN
UID898	O95336	6-phosphogluconolactonase	PGLS	O95336	6PGL_HUMAN
UID899	O95810	Caveolae-associated protein 2	CAVIN2	O95810	CAVN2_HUMAN
UID90	O75223	Gamma-glutamylcyclotransferase	GGCT	O75223	GGCT_HUMAN
UID902	P04216	Thy-1 membrane glycoprotein	THY1	P04216	THY1_HUMAN
UID907	P06753	Tropomyosin alpha-3 chain	TPM3	P06753	TPM3_HUMAN
UID908	P07203	Glutathione peroxidase 1	GPX1	P07203	GPX1_HUMAN
UID909	P07437;P68371;Q13885	Tubulin beta chain	TUBB;TUBB2A;TUBB4B	A6NNZ2;P04350;P07437;P68371;Q13885;Q3ZCM7;Q9BVA1	TBB2A_HUMAN;TBB4B_HUMAN;TBB5_HUMAN
UID910	P08567	Pleckstrin	PLEK	P08567	PLEK_HUMAN
UID911	P08581	Hepatocyte growth factor receptor	MET	P08581	MET_HUMAN
UID914	P12814	Alpha-actinin-1	ACTN1	P12814	ACTN1_HUMAN
UID917	P16671	Platelet glycoprotein 4	CD36	P16671	CD36_HUMAN
UID918	P18085	ADP-ribosylation factor 4	ARF4	P18085	ARF4_HUMAN
UID919	P23528;Q9Y281	Cofilin-1	CFL1;CFL2	P23528;Q9Y281	COF1_HUMAN;COF2_HUMAN
UID920	P24844	Myosin regulatory light polypeptide 9	MYL9	P24844	MYL9_HUMAN
UID921	P30740	Leukocyte elastase inhibitor	SERPINB1	P30740	ILEU_HUMAN
UID924	P50552	Vasodilator-stimulated phosphoprotein	VASP	P50552	VASP_HUMAN
UID926	P52566	Rho GDP-dissociation inhibitor 2	ARHGDIB	P52566	GDIR2_HUMAN
UID928	P61204;P84077	ADP-ribosylation factor 3	ARF1;ARF3	P61204;P84077	ARF1_HUMAN;ARF3_HUMAN
UID93	O75874	Isocitrate dehydrogenase [NADP] cytoplasmic	IDH1	O75874	IDHC_HUMAN
UID930	P62834	Ras-related protein Rap-1A	RAP1A	P61224;P62834	RAP1A_HUMAN
UID931	P67936	Tropomyosin alpha-4 chain	TPM4	P67936	TPM4_HUMAN
UID932	Q01518	Adenylyl cyclase-associated protein 1	CAP1	Q01518	CAP1_HUMAN
UID937	Q13418	Integrin-linked protein kinase	ILK	Q13418	ILK_HUMAN
UID941	Q15404	Ras suppressor protein 1	RSU1	Q15404	RSU1_HUMAN
UID943	Q15907	Ras-related protein Rab-11B	RAB11B	P62491;Q15907	RB11B_HUMAN
UID947	Q8WTU2	Scavenger receptor cysteine-rich domain-containing group B protein	SSC4D	Q8WTU2	SRB4D_HUMAN
UID950	Q9H6X2	Anthrax toxin receptor 1	ANTXR1	Q9H6X2	ANTR1_HUMAN
UID953	Q9HD89	Resistin	RETN	Q9HD89	RETN_HUMAN
UID955	Q9NS71	Gastrokine-1	GKN1	Q9NS71	GKN1_HUMAN
UID967	P45877	Peptidyl-prolyl cis-trans isomerase C	PPIC	P45877	PPIC_HUMAN
UID976	Q8NBS9	Thioredoxin domain-containing protein 5	TXNDC5	Q8NBS9	TXND5_HUMAN
UID978	Q9BXJ4	Complement C1q tumor necrosis factor-related protein 3	C1QTNF3	Q9BXJ4	C1QT3_HUMAN
UID979	Q9UIB8	SLAM family member 5	CD84	Q9UIB8	SLAF5_HUMAN
UID99	O95897	Noelin-2	OLFM2	O95897	NOE2_HUMAN
UID998	P36222	Chitinase-3-like protein 1	CHI3L1	P36222	CH3L1_HUMAN

## Sheet: E. Tissue enrichment
Log10PValue	Tissue.Specific.Genes	fold.change	Tissue	Genes
0.000000	0	0.0000000	Adipose Tissue
0.000000	0	0.0000000	Lymph Node
0.000000	0	0.0000000	Salivary Gland
0.000000	1	0.4095679	Breast	MGP
0.000000	1	0.9829630	Endometrium	IGFBP1
0.000000	1	0.4095679	Heart Muscle	DKK3
0.000000	1	0.7021164	Pancreas	SPINK1
0.000000	1	0.8191358	Prostate	SELE
0.000000	1	12287037	Seminal Vesicle	EMILIN3
0.000000	1	0.4914815	Thyroid Gland	SSC4D
0.000000	1	0.5460905	Tonsil	SPINK5
0.000000	1	16382716	Urinary Bladder	CHI3L1
0.000000	2	10921811	Appendix	VCAN, CHI3L1
0.000000	2	0.4468013	Cervix, uterine	CHAD, COL3A1
0.000000	2	0.7021164	Kidney	SPP1, SSC4D
0.000000	2	0.8191358	Skeletal Muscle	TPM3, ANK1
0.000000	2	19659259	Smooth Muscle	THY1, ASPN
0.000000	2	0.4468013	Spleen	TUBB1, DPEP2
0.000000	3	0.9829630	Adrenal Gland	DLK1, CHGA, NRCAM
0.000000	3	12287037	Colon	MEP1A, CDH17, CA2
0.000000	3	13404040	Fallopian Tube	MSLN, ADGRG2, NELL2
0.000000	3	12287037	Stomach	GKN1, COL2A1, CA2
0.000000	4	0.5616931	Duodenum	DMBT1, MEP1A, CDH17, GAL3ST1
0.000000	4	0.9361552	Lung	TUBB1, ALPL, MSLN, SFTPB
0.682421	4	32765432	Ovary	EMILIN3, IGDCC4, WFIKKN2, CDH11
0.000000	4	14042328	Rectum	MEP1A, CDH17, ADAMDEC1, CA2
0.000000	5	0.6301045	Esophagus	SPINK5, C1QTNF3, SBSN, DSC3, DSC2
0.000000	5	13652263	Gallbladder	COL3A1, THBS2, SPON1, CILP2, SPP1
0.000000	5	0.1742842	Liver	HAMP, RELN, IGFBP1, AFP, FGL1
0.000000	5	0.6466862	Small Intestine	DMBT1, MEP1A, CDH17, GAL3ST1, ADAMDEC1
0.000000	6	15520468	Testis	TUBB1, HBE1, CILP2, COL11A2, HBZ, IGSF1
0.000000	7	0.8600926	Skin	PMEL, SPINK5, OLFM2, SBSN, CASP14, DSC3, DSC1
0.000000	12	10921811	Bone Marrow	TUBB1, HMBS, SLC4A1, HBQ1, ITGA2B, SNCA, CLEC11A, PLEK, HBM, HBZ, AHSP, RETN
0.682421	15	17144703	Cerebral Cortex	FSCN1, CHI3L1, THY1, HBQ1, SNCA, YWHAH, NRCAM, DKK3, GAL3ST1, LSAMP, SEZ6L2, OLFM2, NELL2, PTPRZ1, CNTN3
0.682421	22	15670424	Placenta	TIMP3, PCDH12, HAPLN1, VCAN, TUBB1, DLK1, HBG1, ADGRG6, HBG2, SVEP1, COL15A1, FBN2, IGFBP1, BMP1, LAMC1, LAMA2, SPP1, HBZ, COLEC12, COL4A2, TIE1, COL11A1

## Sheet: F. Effect size&similarity score
UID	AUC	Rsquare	Node
UID1	-20.9	0.94	parabolic
UID2	-19.5	0.90	linear
UID3	-22.9	0.92	parabolic
UID4	-12.0	0.93	parabolic
UID5	-10.9	0.92	parabolic
UID6	-17.0	0.91	linear
UID7	-20.4	0.98	linear
UID8	-18.1	0.96	linear
UID10	-23.4	0.93	linear
UID11	-17.9	0.99	linear
UID12	-18.3	0.92	linear
UID13	-47.1	0.94	linear
UID14	-18.0	0.94	parabolic
UID15	-23.4	0.96	parabolic
UID16	-25.3	0.98	linear
UID17	-18.3	0.98	parabolic
UID18	-25.0	0.98	parabolic
UID19	-10.1	0.98	parabolic
UID20	-25.0	0.96	linear
UID21	-22.5	0.93	parabolic
UID22	-23.3	0.94	linear
UID23	-129.3	0.86	linear
UID24	-37.4	0.90	linear
UID25	10.2	0.58	linear
UID26	-8.8	0.84	linear
UID27	17.0	0.96	hyperbolic
UID28	-17.5	0.90	parabolic
UID29	-7.8	0.74	parabolic
UID31	-12.1	0.95	linear
UID32	-18.4	0.98	linear
UID33	-10.5	0.88	linear
UID34	-5.6	0.81	parabolic
UID35	-37.7	0.96	parabolic
UID36	-22.2	0.92	linear
UID37	-24.7	1.00	linear
UID38	30.8	0.50	hyperbolic
UID39	-141.9	0.92	parabolic
UID40	-25.5	0.99	linear
UID41	-16.2	0.96	parabolic
UID42	0.6	0.21	parabolic
UID43	-13.9	0.97	linear
UID45	-22.4	0.97	linear
UID46	-66.5	0.89	parabolic
UID47	-17.3	0.94	linear
UID48	-11.7	0.97	linear
UID49	-12.9	0.90	linear
UID50	-73.5	0.86	parabolic
UID51	-19.3	0.97	linear
UID52	-25.4	0.97	linear
UID53	-11.9	0.94	parabolic
UID54	-23.7	0.97	parabolic
UID55	-12.0	0.94	parabolic
UID56	-27.3	0.88	parabolic
UID58	-18.6	0.91	parabolic
UID59	-22.7	0.93	parabolic
UID60	8.8	0.82	hyperbolic
UID61	-23.3	0.93	parabolic
UID62	-14.1	0.97	parabolic
UID63	-21.1	0.93	parabolic
UID64	15.0	0.89	hyperbolic
UID66	0.6	0.01	parabolic
UID67	-36.0	0.95	hyperbolic
UID68	1.2	0.33	parabolic
UID69	-5.2	0.94	parabolic
UID70	-1.4	0.59	parabolic
UID71	-7.6	0.62	hyperbolic
UID72	37.5	0.99	linear
UID74	-22.3	0.87	linear
UID75	-9.6	0.96	linear
UID76	-3.3	0.38	linear
UID79	-16.1	0.90	linear
UID80	-9.7	0.97	linear
UID81	-35.7	0.77	linear
UID82	21.9	0.96	hyperbolic
UID83	-12.9	0.63	linear
UID84	-5.3	0.44	hyperbolic
UID85	-35.6	0.95	hyperbolic
UID87	14.1	0.81	hyperbolic
UID88	-19.5	0.94	linear
UID89	7.3	0.97	linear
UID90	-15.7	0.22	hyperbolic
UID92	6.6	0.27	hyperbolic
UID93	-18.5	0.84	linear
UID94	0.3	0.71	parabolic
UID97	-5.5	0.26	parabolic
UID98	7.3	0.62	linear
UID99	6.6	0.93	parabolic
UID100	-18.8	0.92	hyperbolic
UID101	-12.7	0.92	hyperbolic
UID102	-23.9	0.96	linear
UID103	-9.9	0.74	linear
UID104	-7.4	0.88	parabolic
UID105	-38.4	0.94	linear
UID106	36.8	0.94	hyperbolic
UID107	-0.1	0.15	linear
UID108	-42.1	0.89	hyperbolic
UID109	-52.5	0.98	linear
UID110	-36.9	0.90	linear
UID111	-37.5	0.95	linear
UID112	-62.9	0.86	linear
UID113	9.2	0.95	hyperbolic
UID114	14.7	0.82	hyperbolic
UID115	69.3	0.96	hyperbolic
UID116	61.5	0.95	hyperbolic
UID117	37.0	0.92	hyperbolic
UID118	23.2	0.84	hyperbolic
UID119	1.3	0.66	linear
UID120	-1.8	0.88	parabolic
UID121	2.3	0.33	parabolic
UID122	-7.8	0.67	linear
UID123	3.9	0.75	parabolic
UID124	28.5	0.98	hyperbolic
UID125	-31.0	0.51	parabolic
UID126	-18.4	0.24	hyperbolic
UID127	17.5	0.64	hyperbolic
UID128	7.8	0.37	hyperbolic
UID129	9.3	0.64	hyperbolic
UID130	51.7	0.75	hyperbolic
UID131	16.5	0.41	hyperbolic
UID132	14.5	0.87	linear
UID133	16.9	0.92	linear
UID134	12.0	0.97	hyperbolic
UID135	10.8	0.90	hyperbolic
UID136	7.1	0.50	hyperbolic
UID137	-4.9	0.95	linear
UID139	9.7	0.96	hyperbolic
UID140	-26.5	0.88	linear
UID141	-0.8	0.26	hyperbolic
UID142	34.2	0.99	linear
UID143	-9.5	0.96	parabolic
UID144	-23.4	0.97	linear
UID145	-24.0	0.99	linear
UID146	-15.1	0.93	parabolic
UID147	-17.0	0.97	linear
UID149	-24.6	0.96	linear
UID150	-4.4	0.93	parabolic
UID151	-20.9	0.54	parabolic
UID152	0.3	0.20	parabolic
UID153	-0.6	0.35	parabolic
UID154	-6.5	0.53	linear
UID155	-9.1	0.88	parabolic
UID156	0.7	0.22	parabolic
UID157	-17.0	0.97	linear
UID158	-22.9	0.99	linear
UID159	-15.0	0.95	linear
UID160	-37.4	0.82	parabolic
UID161	-15.2	0.92	linear
UID162	-17.6	0.87	linear
UID163	6.5	0.46	parabolic
UID164	-18.7	0.98	linear
UID165	-32.5	0.80	hyperbolic
UID166	-14.6	0.87	linear
UID167	-15.2	0.99	linear
UID168	-11.2	0.92	linear
UID169	-15.9	0.90	linear
UID170	-11.4	0.93	parabolic
UID171	65.9	0.98	linear
UID172	-20.9	0.95	parabolic
UID173	-22.0	0.93	linear
UID174	-5.2	0.84	parabolic
UID175	-32.2	0.96	linear
UID176	-20.8	0.95	parabolic
UID177	-19.1	0.97	parabolic
UID178	-11.2	0.93	parabolic
UID179	-22.7	0.89	parabolic
UID180	-12.2	0.88	parabolic
UID181	-15.6	0.97	parabolic
UID182	-20.1	0.97	parabolic
UID183	-24.4	0.94	parabolic
UID184	-31.3	0.94	linear
UID185	24.1	0.95	hyperbolic
UID186	17.8	0.91	parabolic
UID187	22.2	0.91	parabolic
UID188	41.1	0.97	hyperbolic
UID189	-70.5	0.96	linear
UID190	-61.0	0.90	linear
UID191	-45.7	0.94	linear
UID192	-34.5	0.90	hyperbolic
UID193	-59.2	0.98	linear
UID194	-11.3	0.29	hyperbolic
UID195	3.1	0.37	parabolic
UID196	-3.5	0.38	parabolic
UID199	12.6	0.84	linear
UID200	-2.7	0.76	parabolic
UID201	0.0	0.44	parabolic
UID202	3.1	0.84	parabolic
UID203	-0.6	0.66	parabolic
UID204	-1.9	0.67	parabolic
UID205	-23.2	0.85	hyperbolic
UID206	-69.6	0.89	hyperbolic
UID207	-61.6	0.89	hyperbolic
UID208	-36.9	0.97	linear
UID209	81.3	0.67	hyperbolic
UID210	80.3	0.90	hyperbolic
UID211	-3.2	0.66	parabolic
UID212	1.4	0.44	parabolic
UID213	-1.1	0.57	parabolic
UID214	105.8	0.95	hyperbolic
UID215	1.4	0.10	hyperbolic
UID216	41.1	0.88	hyperbolic
UID217	-5.9	0.51	parabolic
UID218	-0.8	0.60	parabolic
UID219	-5.0	0.94	hyperbolic
UID220	50.5	0.95	hyperbolic
UID221	38.2	0.85	hyperbolic
UID222	2.0	0.21	linear
UID223	-1.5	0.04	parabolic
UID224	-1.4	0.84	parabolic
UID225	-43.4	0.96	linear
UID226	7.2	0.91	linear
UID227	6.0	0.13	hyperbolic
UID228	9.3	0.54	linear
UID229	8.7	0.49	linear
UID230	-22.1	0.92	linear
UID231	7.9	0.93	linear
UID232	14.0	0.69	parabolic
UID233	47.8	0.97	linear
UID234	25.3	0.64	hyperbolic
UID235	27.3	0.99	hyperbolic
UID236	11.6	0.73	linear
UID237	55.8	0.89	linear
UID238	2.5	0.34	parabolic
UID239	-46.9	0.93	linear
UID240	13.1	0.48	hyperbolic
UID241	6.6	0.49	linear
UID242	-20.0	0.90	linear
UID243	0.9	0.65	parabolic
UID245	-35.6	0.79	hyperbolic
UID246	12.3	0.88	linear
UID247	14.8	0.92	parabolic
UID248	6.9	0.95	linear
UID249	-3.6	0.40	parabolic
UID251	10.4	0.63	hyperbolic
UID252	16.4	0.99	parabolic
UID253	-36.3	0.94	hyperbolic
UID254	-12.2	0.98	linear
UID255	-56.8	0.96	hyperbolic
UID257	5.3	0.23	hyperbolic
UID258	-5.8	0.21	hyperbolic
UID259	4.5	0.16	hyperbolic
UID260	14.4	0.90	hyperbolic
UID261	17.2	0.97	hyperbolic
UID262	6.1	0.72	linear
UID263	23.1	0.66	hyperbolic
UID264	44.9	0.92	hyperbolic
UID265	36.7	0.96	hyperbolic
UID267	-22.5	0.90	hyperbolic
UID268	-3.6	0.24	hyperbolic
UID269	-5.4	0.25	hyperbolic
UID270	3.4	0.88	parabolic
UID271	-6.2	0.42	hyperbolic
UID272	-70.5	0.93	hyperbolic
UID273	-6.2	0.95	hyperbolic
UID274	-20.9	0.98	linear
UID275	-10.5	0.92	parabolic
UID276	10.9	0.95	hyperbolic
UID277	-5.1	0.11	hyperbolic
UID278	-51.3	0.96	hyperbolic
UID279	63.4	0.93	hyperbolic
UID280	26.5	0.52	parabolic
UID281	-29.0	0.96	linear
UID282	-29.2	0.97	linear
UID283	-30.3	0.72	hyperbolic
UID284	-14.1	0.85	parabolic
UID285	25.0	0.92	hyperbolic
UID286	3.6	0.55	parabolic
UID287	-9.8	0.85	linear
UID288	18.1	0.92	linear
UID289	18.1	0.67	hyperbolic
UID290	22.1	0.92	hyperbolic
UID291	22.0	0.90	hyperbolic
UID292	1.5	0.23	hyperbolic
UID293	56.8	0.93	hyperbolic
UID294	-31.3	0.94	linear
UID295	-39.7	0.90	hyperbolic
UID297	-6.3	0.30	hyperbolic
UID299	-17.7	0.91	hyperbolic
UID300	-46.2	0.95	linear
UID301	-7.9	0.99	linear
UID302	-30.6	0.97	linear
UID303	-42.4	0.98	linear
UID304	3.6	0.46	parabolic
UID305	-0.9	0.74	parabolic
UID306	-1.3	0.25	parabolic
UID307	-16.2	0.95	linear
UID308	-14.1	0.23	parabolic
UID309	-12.1	0.90	hyperbolic
UID310	8.7	0.83	linear
UID311	-0.9	0.21	linear
UID312	-30.6	0.97	linear
UID313	20.7	0.36	linear
UID314	-9.3	0.45	hyperbolic
UID315	8.4	0.80	parabolic
UID316	-10.8	0.66	parabolic
UID317	-71.7	0.93	hyperbolic
UID318	41.7	0.79	hyperbolic
UID319	1.1	0.78	parabolic
UID320	16.8	0.52	hyperbolic
UID321	-14.8	0.34	hyperbolic
UID322	11.6	0.94	hyperbolic
UID323	10.8	0.82	hyperbolic
UID324	7.1	0.77	hyperbolic
UID325	25.2	0.67	hyperbolic
UID326	-40.2	0.95	hyperbolic
UID327	-6.8	0.89	hyperbolic
UID328	17.0	0.78	hyperbolic
UID329	-36.4	0.86	hyperbolic
UID330	-64.2	0.95	linear
UID331	-43.8	0.97	hyperbolic
UID332	-15.9	0.92	hyperbolic
UID333	2.3	0.41	parabolic
UID334	33.5	0.90	linear
UID335	12.8	0.79	hyperbolic
UID336	-6.1	0.66	linear
UID338	19.6	0.94	hyperbolic
UID339	19.2	0.96	hyperbolic
UID340	12.3	0.90	hyperbolic
UID341	90.3	0.91	hyperbolic
UID342	95.1	0.86	hyperbolic
UID343	-27.7	0.97	linear
UID344	-21.8	0.97	parabolic
UID345	-31.5	0.94	linear
UID346	-23.3	0.97	parabolic
UID347	-18.1	0.92	parabolic
UID348	-14.7	0.93	parabolic
UID349	-36.9	0.98	hyperbolic
UID350	-48.4	0.87	parabolic
UID351	7.6	0.34	linear
UID352	-6.9	0.60	linear
UID353	-13.8	0.99	linear
UID354	-41.5	0.99	hyperbolic
UID355	8.6	0.13	parabolic
UID356	8.1	0.41	hyperbolic
UID357	-13.3	0.23	hyperbolic
UID358	3.2	0.75	parabolic
UID360	10.0	0.74	hyperbolic
UID361	14.7	0.73	parabolic
UID362	13.8	0.43	hyperbolic
UID363	9.3	0.86	hyperbolic
UID364	-37.3	0.93	linear
UID365	-35.7	0.97	linear
UID368	47.7	0.95	hyperbolic
UID370	12.5	0.82	linear
UID371	-6.9	0.77	hyperbolic
UID372	-25.7	0.88	hyperbolic
UID374	-1.4	0.45	parabolic
UID375	-5.3	0.74	hyperbolic
UID376	-24.1	0.91	hyperbolic
UID377	-1.3	0.60	parabolic
UID378	0.5	0.02	hyperbolic
UID379	-0.7	0.35	parabolic
UID380	4.1	0.48	hyperbolic
UID381	29.6	0.41	hyperbolic
UID382	7.5	0.79	parabolic
UID384	-7.3	0.53	hyperbolic
UID385	11.8	0.88	hyperbolic
UID386	-9.7	0.87	hyperbolic
UID387	-20.8	0.92	linear
UID388	-12.2	0.85	linear
UID389	-11.5	0.90	linear
UID390	-3.7	0.39	hyperbolic
UID391	3.5	0.57	parabolic
UID392	-38.8	0.98	linear
UID396	20.9	0.80	hyperbolic
UID397	-57.5	0.90	hyperbolic
UID398	-10.5	0.88	parabolic
UID399	7.6	0.33	parabolic
UID400	-55.6	0.94	hyperbolic
UID401	8.7	0.43	hyperbolic
UID402	-31.6	0.93	hyperbolic
UID403	11.9	0.99	linear
UID404	-6.5	0.65	linear
UID405	9.4	0.86	hyperbolic
UID406	-5.9	0.62	hyperbolic
UID407	-11.4	0.84	linear
UID408	14.5	0.53	linear
UID409	-5.1	0.74	hyperbolic
UID410	6.4	0.62	hyperbolic
UID411	9.8	0.88	hyperbolic
UID412	-8.8	0.92	linear
UID414	-26.2	0.97	linear
UID416	-42.3	0.93	linear
UID417	-26.8	0.94	linear
UID418	-9.7	0.26	hyperbolic
UID419	-2.0	0.24	hyperbolic
UID420	-5.8	1.00	linear
UID421	-61.9	0.97	linear
UID422	0.2	0.72	parabolic
UID423	-35.7	0.91	hyperbolic
UID424	2.0	0.90	parabolic
UID425	-14.1	0.89	linear
UID426	-6.9	0.94	parabolic
UID427	-30.4	0.65	linear
UID428	-16.4	0.84	hyperbolic
UID430	21.7	0.92	hyperbolic
UID431	-10.7	0.86	linear
UID432	51.0	0.76	hyperbolic
UID433	-37.5	0.90	linear
UID434	-0.8	0.34	parabolic
UID435	-7.7	0.74	hyperbolic
UID436	-3.9	0.74	linear
UID437	29.1	0.98	hyperbolic
UID439	-8.7	0.75	hyperbolic
UID440	2.2	0.39	linear
UID443	-16.2	0.91	hyperbolic
UID445	45.3	0.92	linear
UID446	-21.8	0.98	hyperbolic
UID448	27.5	0.85	hyperbolic
UID449	-24.5	0.93	hyperbolic
UID450	-3.0	0.31	parabolic
UID452	-45.7	0.98	linear
UID453	-4.4	0.88	parabolic
UID455	-8.5	0.95	linear
UID456	6.9	0.90	hyperbolic
UID457	15.1	0.98	hyperbolic
UID458	9.4	0.12	hyperbolic
UID459	-5.5	0.28	hyperbolic
UID460	-3.9	0.40	parabolic
UID461	-6.3	0.22	hyperbolic
UID463	-2.2	0.34	linear
UID464	6.8	0.65	hyperbolic
UID465	-47.7	0.92	linear
UID466	-35.1	0.87	hyperbolic
UID467	0.3	0.15	parabolic
UID468	32.0	0.91	hyperbolic
UID470	-3.9	0.87	parabolic
UID471	-11.4	0.94	linear
UID472	-75.7	0.92	linear
UID473	22.1	0.97	hyperbolic
UID474	7.7	0.47	hyperbolic
UID475	-30.4	0.97	linear
UID476	-34.2	0.96	linear
UID478	-20.9	0.95	linear
UID479	-47.3	0.94	hyperbolic
UID480	6.9	0.90	hyperbolic
UID481	7.2	0.87	hyperbolic
UID483	10.2	0.96	linear
UID484	-30.7	0.94	hyperbolic
UID485	3.0	0.99	parabolic
UID486	-30.0	0.65	linear
UID487	0.4	0.12	parabolic
UID491	-17.5	0.81	linear
UID492	-7.0	0.67	hyperbolic
UID493	5.3	0.28	hyperbolic
UID494	-12.4	0.84	linear
UID495	-9.6	0.80	parabolic
UID497	-10.2	0.94	hyperbolic
UID498	-42.0	0.91	linear
UID499	-42.1	0.90	hyperbolic
UID500	-53.4	0.93	linear
UID501	-47.2	0.88	hyperbolic
UID503	-42.8	0.96	hyperbolic
UID504	-4.2	0.91	parabolic
UID506	-5.4	0.15	hyperbolic
UID510	-7.4	0.82	parabolic
UID511	-44.2	0.92	linear
UID512	-49.3	0.97	linear
UID513	32.0	0.82	hyperbolic
UID514	-59.1	0.94	linear
UID515	-56.2	0.92	linear
UID516	-13.5	0.62	hyperbolic
UID517	4.1	0.21	hyperbolic
UID518	5.7	0.31	parabolic
UID519	-40.0	0.98	linear
UID520	44.6	0.94	hyperbolic
UID522	3.5	0.87	parabolic
UID523	-3.1	0.46	parabolic
UID524	2.3	0.87	parabolic
UID525	30.5	0.91	hyperbolic
UID526	3.4	0.29	parabolic
UID527	-2.9	0.64	linear
UID528	-26.1	0.93	linear
UID529	-8.1	0.66	hyperbolic
UID530	-60.6	0.99	hyperbolic
UID531	-20.0	0.50	hyperbolic
UID533	8.1	0.64	hyperbolic
UID534	-8.3	0.95	linear
UID535	-0.9	0.25	parabolic
UID536	-2.4	0.18	linear
UID537	-21.6	0.81	hyperbolic
UID538	-18.4	0.91	linear
UID539	-49.7	0.94	linear
UID541	-15.7	0.91	hyperbolic
UID542	0.9	0.53	parabolic
UID543	11.2	0.91	hyperbolic
UID544	2.8	0.46	parabolic
UID546	-36.8	0.95	linear
UID547	-29.0	0.96	hyperbolic
UID548	-23.7	0.95	hyperbolic
UID549	-12.7	0.64	hyperbolic
UID550	1.9	0.68	linear
UID551	-25.0	0.70	parabolic
UID552	12.2	0.78	linear
UID554	5.8	0.53	hyperbolic
UID555	-55.0	0.92	linear
UID556	-6.0	0.81	parabolic
UID558	8.8	0.71	hyperbolic
UID559	-18.5	0.62	hyperbolic
UID560	-50.2	0.98	linear
UID564	0.2	0.72	parabolic
UID565	7.9	0.95	linear
UID567	3.6	0.24	linear
UID568	8.9	0.59	parabolic
UID569	3.5	0.12	hyperbolic
UID570	-51.3	0.90	linear
UID571	-40.6	0.95	hyperbolic
UID572	-89.3	0.91	linear
UID575	-3.5	0.20	hyperbolic
UID576	-19.3	0.98	linear
UID577	-65.1	0.84	hyperbolic
UID579	-50.4	0.97	hyperbolic
UID580	13.8	0.87	linear
UID581	-10.7	0.92	linear
UID582	14.6	0.95	hyperbolic
UID583	1.3	0.71	parabolic
UID584	-44.7	0.92	hyperbolic
UID585	-13.1	0.82	linear
UID586	-13.1	0.92	linear
UID587	-11.4	0.65	hyperbolic
UID588	20.7	0.71	hyperbolic
UID589	-40.4	0.93	linear
UID590	-25.3	0.89	hyperbolic
UID591	-9.9	0.96	linear
UID592	-11.6	0.87	hyperbolic
UID593	-56.2	0.95	linear
UID594	-51.5	0.92	hyperbolic
UID595	-54.9	0.97	linear
UID596	-60.0	0.94	linear
UID597	-7.0	0.90	hyperbolic
UID598	13.9	0.92	hyperbolic
UID599	-3.9	0.76	hyperbolic
UID600	-7.2	0.89	linear
UID602	-46.6	0.94	linear
UID603	-2.8	0.17	hyperbolic
UID604	-20.8	0.94	linear
UID605	-32.7	0.97	hyperbolic
UID606	-49.8	0.94	linear
UID607	-34.7	0.96	hyperbolic
UID608	-29.5	0.98	linear
UID609	-25.5	0.95	hyperbolic
UID610	-39.5	0.90	linear
UID611	-72.5	0.71	linear
UID612	-73.9	0.85	hyperbolic
UID613	-25.5	0.98	hyperbolic
UID614	-28.4	0.99	hyperbolic
UID615	-47.6	0.99	linear
UID616	-59.2	0.95	linear
UID617	-52.9	0.96	linear
UID618	-47.3	0.95	linear
UID620	-32.0	0.93	linear
UID621	-1.4	0.56	parabolic
UID622	33.5	0.95	hyperbolic
UID623	-38.9	0.95	hyperbolic
UID624	-16.4	0.82	linear
UID625	19.1	0.44	parabolic
UID626	-60.0	0.77	hyperbolic
UID628	-5.4	0.36	hyperbolic
UID631	-53.1	0.94	hyperbolic
UID632	4.6	0.93	hyperbolic
UID633	-17.3	0.88	hyperbolic
UID634	-11.2	0.87	linear
UID635	52.3	0.70	hyperbolic
UID636	8.1	0.32	hyperbolic
UID637	-18.6	0.85	linear
UID638	2.4	0.40	hyperbolic
UID639	-5.1	0.97	linear
UID640	-2.0	0.64	parabolic
UID641	-51.8	0.92	linear
UID642	20.1	0.66	hyperbolic
UID643	-3.8	0.25	parabolic
UID644	-55.4	0.90	linear
UID646	-26.8	0.93	hyperbolic
UID647	4.3	0.80	linear
UID648	-18.6	0.66	hyperbolic
UID650	44.6	0.85	hyperbolic
UID651	25.6	0.98	linear
UID653	12.7	0.97	linear
UID654	10.6	0.43	hyperbolic
UID655	-6.6	0.30	hyperbolic
UID656	-2.5	0.20	hyperbolic
UID657	-20.1	0.77	hyperbolic
UID658	-5.9	0.75	parabolic
UID659	-7.7	0.95	linear
UID660	-25.8	0.90	hyperbolic
UID661	6.7	0.95	linear
UID662	22.4	0.80	hyperbolic
UID663	17.1	0.77	linear
UID664	9.9	0.84	hyperbolic
UID665	-55.4	0.95	linear
UID666	-9.3	0.57	hyperbolic
UID667	-21.1	0.79	linear
UID668	-70.7	0.88	linear
UID669	1.4	0.01	parabolic
UID670	-8.1	0.83	hyperbolic
UID671	28.9	0.94	linear
UID673	-7.9	0.84	linear
UID674	34.1	0.93	hyperbolic
UID675	0.3	0.03	linear
UID676	5.6	0.53	parabolic
UID677	-23.6	0.67	hyperbolic
UID678	-10.5	0.89	hyperbolic
UID679	-11.7	0.90	hyperbolic
UID680	-9.0	0.95	linear
UID681	13.9	0.94	linear
UID682	-1.3	0.47	parabolic
UID683	7.4	0.88	linear
UID684	13.8	0.43	hyperbolic
UID685	25.6	0.95	hyperbolic
UID686	16.0	0.74	hyperbolic
UID687	1.2	0.06	linear
UID689	-11.0	0.83	linear
UID690	-4.7	0.42	linear
UID691	14.1	0.92	linear
UID692	1.1	0.12	parabolic
UID693	-4.7	0.94	linear
UID694	-21.4	0.96	linear
UID695	47.1	0.91	linear
UID696	-11.9	0.53	hyperbolic
UID697	-7.0	0.84	hyperbolic
UID698	-6.3	0.40	hyperbolic
UID699	-7.7	0.89	parabolic
UID700	-31.3	0.99	linear
UID701	-2.4	0.30	hyperbolic
UID702	-53.2	0.94	hyperbolic
UID703	-3.1	0.57	parabolic
UID705	-7.7	0.40	parabolic
UID706	11.2	0.66	hyperbolic
UID708	-24.9	0.97	linear
UID709	-62.1	0.90	linear
UID710	-11.7	0.94	hyperbolic
UID711	-74.3	0.99	linear
UID712	-2.5	0.68	parabolic
UID713	1.1	0.21	parabolic
UID714	20.3	0.91	hyperbolic
UID715	7.9	0.89	linear
UID716	-7.1	0.72	hyperbolic
UID717	-12.3	0.81	hyperbolic
UID718	-11.2	0.81	linear
UID719	-1.6	0.62	parabolic
UID720	-4.2	0.60	parabolic
UID721	8.9	1.00	parabolic
UID722	-4.3	0.77	hyperbolic
UID723	-2.5	0.82	parabolic
UID724	12.5	0.69	linear
UID725	-16.5	0.82	hyperbolic
UID726	26.2	0.74	hyperbolic
UID728	-6.6	0.66	hyperbolic
UID729	-8.6	0.89	linear
UID730	-15.7	0.90	hyperbolic
UID731	-6.6	0.39	hyperbolic
UID732	2.1	0.22	parabolic
UID733	-11.9	0.89	hyperbolic
UID734	-23.8	0.81	hyperbolic
UID735	31.2	0.91	hyperbolic
UID736	3.2	0.89	parabolic
UID737	-5.3	0.97	parabolic
UID738	-19.4	0.73	hyperbolic
UID739	-20.1	0.83	hyperbolic
UID740	-4.6	0.90	parabolic
UID741	28.2	0.85	hyperbolic
UID742	7.1	0.76	linear
UID743	-18.9	0.94	linear
UID744	6.4	0.21	hyperbolic
UID745	-9.5	0.78	hyperbolic
UID746	-21.7	0.89	linear
UID747	-4.9	0.94	linear
UID748	-13.1	0.95	linear
UID749	-6.0	0.45	linear
UID750	12.3	0.50	parabolic
UID752	14.8	0.91	hyperbolic
UID753	-9.7	0.47	hyperbolic
UID754	19.3	0.95	linear
UID755	-7.0	0.69	parabolic
UID756	-15.4	0.92	hyperbolic
UID758	-37.5	0.92	linear
UID759	3.0	0.26	parabolic
UID761	8.5	0.90	parabolic
UID763	10.3	0.49	hyperbolic
UID764	-10.9	0.47	linear
UID765	2.8	0.49	parabolic
UID766	-36.5	0.99	hyperbolic
UID770	6.1	0.42	hyperbolic
UID771	-1.7	0.60	parabolic
UID773	-0.3	0.81	parabolic
UID775	3.8	0.93	parabolic
UID776	-15.3	0.87	hyperbolic
UID778	-13.8	0.72	hyperbolic
UID779	-25.8	0.93	hyperbolic
UID781	21.2	0.74	hyperbolic
UID782	-25.1	0.90	linear
UID783	-43.6	0.92	linear
UID784	-11.7	0.78	linear
UID785	3.8	0.42	hyperbolic
UID786	-2.5	0.10	hyperbolic
UID787	12.5	0.94	linear
UID788	-13.0	0.31	hyperbolic
UID789	-5.2	0.38	hyperbolic
UID790	14.3	0.70	hyperbolic
UID791	-25.3	0.73	hyperbolic
UID792	-6.4	0.92	parabolic
UID793	-8.6	0.97	hyperbolic
UID795	-31.4	0.86	linear
UID797	-80.5	0.92	hyperbolic
UID798	15.0	0.99	hyperbolic
UID799	-4.1	0.14	hyperbolic
UID800	4.6	0.86	parabolic
UID801	-13.3	0.98	parabolic
UID802	-0.9	0.31	parabolic
UID803	-8.2	0.87	parabolic
UID804	-12.8	0.80	hyperbolic
UID805	15.7	0.24	parabolic
UID806	4.6	0.61	parabolic
UID807	2.1	0.12	parabolic
UID809	-2.1	0.38	parabolic
UID810	9.9	0.97	hyperbolic
UID811	-1.4	0.50	hyperbolic
UID812	-9.3	0.78	hyperbolic
UID813	-4.6	0.66	linear
UID814	-31.2	0.97	hyperbolic
UID816	-49.2	0.92	linear
UID817	-18.2	0.95	parabolic
UID818	-15.9	0.81	parabolic
UID819	-19.0	0.79	linear
UID820	-5.8	0.28	parabolic
UID821	24.9	0.83	hyperbolic
UID822	5.6	0.57	hyperbolic
UID823	-5.3	0.85	linear
UID824	-8.2	0.96	parabolic
UID825	24.4	0.84	hyperbolic
UID826	0.0	0.79	parabolic
UID828	-26.0	0.95	parabolic
UID831	12.7	0.93	parabolic
UID834	0.8	0.22	parabolic
UID835	-59.8	0.42	hyperbolic
UID836	-15.3	0.92	parabolic
UID840	14.2	0.78	linear
UID841	17.2	0.98	linear
UID842	-0.4	0.03	linear
UID843	4.8	0.61	hyperbolic
UID844	-22.6	0.80	hyperbolic
UID845	-1.3	0.23	parabolic
UID846	8.7	0.29	hyperbolic
UID848	11.2	0.66	hyperbolic
UID849	23.5	0.90	hyperbolic
UID850	-5.3	0.83	hyperbolic
UID853	34.8	0.94	hyperbolic
UID854	19.8	0.49	hyperbolic
UID855	34.5	0.90	linear
UID858	-22.9	0.77	hyperbolic
UID859	-15.2	0.95	hyperbolic
UID860	7.1	0.54	linear
UID861	-28.2	0.97	linear
UID866	4.1	0.61	hyperbolic
UID869	13.1	0.32	hyperbolic
UID871	0.8	0.62	parabolic
UID872	-7.5	0.17	hyperbolic
UID874	-30.0	0.94	linear
UID876	-24.2	0.50	hyperbolic
UID878	-3.2	0.69	parabolic
UID879	-13.2	0.93	hyperbolic
UID880	-7.7	0.93	hyperbolic
UID881	-2.6	0.37	hyperbolic
UID882	27.5	0.92	hyperbolic
UID883	21.7	0.93	linear
UID885	-4.9	0.33	hyperbolic
UID886	10.7	0.83	hyperbolic
UID887	-10.2	0.94	linear
UID888	-22.0	0.67	parabolic
UID889	-11.4	0.43	hyperbolic
UID890	-16.2	0.78	hyperbolic
UID893	-25.3	0.74	hyperbolic
UID894	5.7	0.23	linear
UID895	11.2	0.35	linear
UID898	-42.6	0.97	hyperbolic
UID899	-16.5	0.50	hyperbolic
UID902	-31.6	0.74	hyperbolic
UID904	-10.9	0.23	parabolic
UID905	-31.6	0.71	hyperbolic
UID906	2.9	0.26	linear
UID907	-38.6	0.87	hyperbolic
UID908	-37.8	0.86	hyperbolic
UID909	-46.3	0.99	hyperbolic
UID910	-19.6	0.89	linear
UID911	2.9	0.09	linear
UID914	-18.4	0.77	hyperbolic
UID917	-69.2	0.90	hyperbolic
UID918	-30.1	0.70	hyperbolic
UID919	-44.8	0.95	hyperbolic
UID920	-22.6	0.70	hyperbolic
UID921	-16.5	0.98	linear
UID924	-22.1	0.24	hyperbolic
UID926	-20.8	0.80	hyperbolic
UID927	41.8	0.84	parabolic
UID928	-35.0	0.78	hyperbolic
UID930	-19.9	0.89	hyperbolic
UID931	-19.0	0.89	hyperbolic
UID932	-28.9	0.85	hyperbolic
UID937	-19.9	0.73	hyperbolic
UID940	-3.8	0.52	hyperbolic
UID941	-30.6	0.40	hyperbolic
UID943	-37.6	0.78	hyperbolic
UID947	-3.2	0.25	parabolic
UID950	10.7	0.80	parabolic
UID953	23.7	0.78	hyperbolic
UID955	31.4	0.82	linear
UID964	0.4	0.70	parabolic
UID967	-14.0	0.89	linear
UID976	-14.2	0.79	hyperbolic
UID978	13.0	0.87	parabolic
UID979	-6.3	0.48	parabolic
UID980	-18.0	0.92	parabolic
UID989	28.4	0.14	hyperbolic
UID998	14.1	0.47	linear
UID1002	-53.8	0.89	linear
UID1013	-33.1	0.97	hyperbolic
UID1019	-27.4	0.99	linear
UID1035	-39.2	0.78	hyperbolic
UID1044	-71.4	0.89	hyperbolic
UID1064	-51.1	0.75	hyperbolic
UID1076	-29.3	0.73	hyperbolic
UID1102	11.2	0.66	parabolic

## Sheet: G. Enrichment input
Gene	original_id	Down	Up	Gene Symbol	Description	Biological Process (GO)	Kinase Class (UniProt)	Protein Function (Protein Atlas)	Subcellular Location (Protein Atlas)	Drug (DrugBank)	Canonical Pathways_x000D_	Hallmark Gene Sets_x000D_	GO:0002526 acute inflammatory response	GO:0002250 adaptive immune response	GO:0042743 hydrogen peroxide metabolic pr	GO:0015671 oxygen transport	R-HSA-166658 Complement cascade	R-HSA-3371556 Cellular response to heat stre	GO:0009617 response to bacterium	R-HSA-9612973 Autophagy	R-HSA-70263 Gluconeogenesis	R-HSA-5625740 RHO GTPases activate PKNs	R-HSA-2168880 Scavenging of heme from plasma	GO:0002377 immunoglobulin production	WP15 Selenium micronutrient network	WP3888 VEGFA-VEGFR2 signaling	GO:0010035 response to inorganic substanc	GO:0043122 regulation of canonical NF-kap	GO:0006749 glutathione metabolic process	GO:0070527 platelet aggregation	R-HSA-2559580 Oxidative Stress Induced Senes	R-HSA-8876725 Protein methylation	TotalEvidenceCount
319	APOF	0	1	APOF	apolipoprotein F	GO:0008203 cholesterol metabolic process;GO:1902652 secondary alcohol metabolic process;GO:0016125 sterol metabolic process		Predicted secreted proteins					0	0	0	0	0	0	0	0	0	0	0	0	0	0	0	0	0	0	0	0	1
6277	S100A6	1	0	S100A6	S100 calcium binding protein A6	GO:0048146 positive regulation of fibroblast proliferation;GO:0048145 regulation of fibroblast proliferation;GO:0007409 axonogenesis		Cancer-related genes:Candidate cancer biomarkers; Predicted intracellular proteins	Cytosol;Plasma membrane (Enhanced)	Calcium citrate; Calcium Phosphate; Calcium phosphate dihydrate	(M5883)NABA SECRETED FACTORS; (M5885)NABA MATRISOME ASSOCIATED; (M5889)NABA MATRISOME		0	0	0	0	0	0	0	0	0	0	0	0	0	0	0	0	0	0	0	0	1
3312	HSPA8	1	0	HSPA8	heat shock protein family A (Hsp70) member 8	GO:1904764 chaperone-mediated autophagy translocation complex disassembly;GO:1990832 slow axonal transport;GO:1904589 regulation of protein import		Cancer-related genes:Candidate cancer biomarkers; Predicted intracellular proteins; ENZYME proteins:Hydrolases; Enzymes; Cancer-related genes:Mutational cancer driver genes	Nucleoplasm (Approved); Additional: Vesicles	Dasatinib; (2R,3R,4S,5R)-2-[6-amino-8-[(3,4-dichlorophenyl)methylamino]purin-9-yl]-5-(hydroxymethyl)oxolane-3,4-diol; Copper; Artenimol	(M2)PID SMAD2 3NUCLEAR PATHWAY; (M195)PID CMYB PATHWAY	(M5901)HALLMARK G2M CHECKPOINT	0	0	1	0	0	1	0	1	0	0	0	0	0	0	0	0	0	0	0	1	1
3303	HSPA1A	1	0	HSPA1A	heat shock protein family A (Hsp70) member 1A	GO:1902380 positive regulation of endoribonuclease activity;GO:0060699 regulation of endoribonuclease activity;GO:0010286 heat acclimation		Predicted intracellular proteins; Disease related genes	Nucleoplasm;Vesicles (Approved); Additional: Cytosol			(M5921)HALLMARK COMPLEMENT	0	0	1	0	0	1	0	0	0	0	0	0	0	1	0	1	0	0	0	0	1
729	C6	0	1	C6	complement C6	GO:0006958 complement activation, classical pathway;GO:0002455 humoral immune response mediated by circulating immunoglobulin;GO:0006956 complement activation		Cancer-related genes:Candidate cancer biomarkers; Potential drug targets; Disease related genes; Human disease related genes:Immune system diseases:Primary immunodeficiency; Transporters:Transporter channels and pores; Predicted secreted proteins					0	1	0	0	1	0	0	0	0	0	0	0	0	0	0	0	0	0	0	0	1
3046	HBE1	1	0	HBE1	hemoglobin subunit epsilon 1	GO:0015670 carbon dioxide transport;GO:0015671 oxygen transport;GO:0015669 gas transport		Predicted intracellular proteins					0	0	1	1	0	0	0	0	0	0	0	0	0	0	0	0	0	0	0	0	1
28773	IGLV9-49	1	0	IGLV9-49	immunoglobulin lambda variable 9-49	GO:0002377 immunoglobulin production;GO:0002440 production of molecular mediator of immune response;GO:0002250 adaptive immune response		Predicted secreted proteins					0	1	0	0	0	0	0	0	0	0	0	1	0	0	0	0	0	0	0	0	1
6624	FSCN1	1	0	FSCN1	fascin actin-bundling protein 1	GO:0030035 microspike assembly;GO:0032534 regulation of microvillus assembly;GO:0030046 parallel actin filament bundle assembly		Cancer-related genes:Candidate cancer biomarkers; Predicted intracellular proteins	Cytosol;Plasma membrane (Approved)		(M16801)SIG REGULATION OF THE ACTIN CYTOSKELETON BY RHO GTPASES	(M5893)HALLMARK MITOTIC SPINDLE; (M5915)HALLMARK APICAL JUNCTION	0	0	0	0	0	0	0	0	0	0	0	0	0	1	0	0	0	0	0	0	1
2739	GLO1	1	0	GLO1	glyoxalase I	GO:0009438 methylglyoxal metabolic process;GO:0030316 osteoclast differentiation;GO:0006749 glutathione metabolic process		Cancer-related genes:Candidate cancer biomarkers; Predicted intracellular proteins; Enzymes; ENZYME proteins:Lyases	Cytosol;Nucleoplasm;Plasma membrane (Supported)	Glutathione; Indomethacin; S-P-Nitrobenzyloxycarbonylglutathione; S-(N-hydroxy-N-iodophenylcarbamoyl)glutathione; Mercaptoethanol; S-benzylglutathione; S-Hexylglutathione; methyl 4-(2,3-dihydroxy-5-methylphenoxy)-2-hydroxy-6-methylbenzoate		(M5926)HALLMARK MYC TARGETS V1	0	0	0	0	0	0	0	0	0	0	0	0	0	0	0	0	1	0	0	0	1
210	ALAD	1	0	ALAD	aminolevulinate dehydratase	GO:0010266 response to vitamin B1;GO:0070541 response to platinum ion;GO:0009635 response to herbicide		Disease related genes; Predicted intracellular proteins; Enzymes; Human disease related genes:Congenital disorders of metabolism:Congenital disorders of cofactor/vitamin metabolism; FDA approved drug targets:Small molecule drugs; ENZYME proteins:Lyases	Cytosol (Approved)	Aminolevulinic acid; Delta-Amino Valeric Acid; Laevulinic Acid; 4-Oxosebacic Acid; Porphobilinogen; 3-(2-Aminoethyl)-4-(Aminomethyl)Heptanedioic Acid; 4,7-Dioxosebacic Acid; 5-hydroxyvaleric acid		(M5935)HALLMARK FATTY ACID METABOLISM; (M5945)HALLMARK HEME METABOLISM	0	0	1	0	0	0	0	0	0	0	0	0	0	0	1	0	0	0	0	0	1
28826	IGLV1-36	1	0	IGLV1-36	immunoglobulin lambda variable 1-36	GO:0002377 immunoglobulin production;GO:0002440 production of molecular mediator of immune response;GO:0002250 adaptive immune response		Predicted secreted proteins					0	1	0	0	0	0	0	0	0	0	0	1	0	0	0	0	0	0	0	0	1
2810	SFN	1	0	SFN	stratifin	GO:0010482 regulation of epidermal cell division;GO:0003334 keratinocyte development;GO:0010737 protein kinase A signaling		Cancer-related genes:Candidate cancer biomarkers; Predicted intracellular proteins; Predicted secreted proteins	Cytosol (Supported)		(M199)PID P38 MK2 PATHWAY; (M247)PID INSULIN GLUCOSE PATHWAY; (M249)PID PI3KCI AKT PATHWAY	(M5923)HALLMARK PI3K AKT MTOR SIGNALING; (M5906)HALLMARK ESTROGEN RESPONSE EARLY; (M5907)HALLMARK ESTROGEN RESPONSE LATE	0	0	0	0	0	1	0	0	0	1	0	0	0	0	0	0	0	0	0	0	1
28908	IGKV4-1	1	0	IGKV4-1	immunoglobulin kappa variable 4-1	GO:0002377 immunoglobulin production;GO:0002440 production of molecular mediator of immune response;GO:0002250 adaptive immune response		Predicted secreted proteins					0	1	0	0	0	0	0	0	0	0	0	1	0	0	0	0	0	0	0	0	1
3539	IGLC3	1	0	IGLC3	immunoglobulin lambda constant 3 (Kern-Oz+ marker)	GO:0050853 B cell receptor signaling pathway;GO:0050851 antigen receptor-mediated signaling pathway;GO:0016064 immunoglobulin mediated immune response		Predicted intracellular proteins; Predicted secreted proteins					0	1	0	0	0	0	0	0	0	0	0	0	0	0	0	0	0	0	0	0	1
3674	ITGA2B	1	0	ITGA2B	integrin subunit alpha 2b	GO:0033627 cell adhesion mediated by integrin;GO:0007229 integrin-mediated signaling pathway;GO:0007160 cell-matrix adhesion		Cancer-related genes:Candidate cancer biomarkers; Disease related genes; FDA approved drug targets:Biotech drugs; Candidate cardiovascular disease genes; Predicted intracellular proteins; CD markers; Human disease related genes:Cardiovascular diseases:Hematologic diseases; FDA approved drug targets:Small molecule drugs	Plasma membrane (Approved)	Abciximab; Tirofiban; Lefradafiban; Fradafiban	(M47)PID INTEGRIN CS PATHWAY; (M257)PID EPHRINB REV PATHWAY; (M86)PID ARF6 PATHWAY		0	0	0	0	0	0	0	0	0	0	0	0	0	0	0	0	0	1	1	0	1
28920	IGKV2-29	1	0	IGKV2-29	immunoglobulin kappa variable 2-29	GO:0002377 immunoglobulin production;GO:0002440 production of molecular mediator of immune response;GO:0002250 adaptive immune response							0	1	0	0	0	0	0	0	0	0	0	1	0	0	0	0	0	0	0	0	1
3320	HSP90AA1	1	0	HSP90AA1	heat shock protein 90 alpha family class A member 1	GO:1905323 telomerase holoenzyme complex assembly;GO:0043335 protein unfolding;GO:0061684 chaperone-mediated autophagy		Cancer-related genes:Candidate cancer biomarkers; Predicted intracellular proteins; ENZYME proteins:Hydrolases; Enzymes	Cytosol (Enhanced)	Rifabutin; Nedocromil; 9-Butyl-8-(2,5-Dimethoxy-Benzyl)-9h-Purin-6-Ylamine; Geldanamycin; 8-(2-Chloro-3,4,5-Trimethoxy-Benzyl)-2-Fluoro-9-Pent-4-Ylnyl-9h-Purin-6-Ylamine; 9-Butyl-8-(3,4,5-Trimethoxybenzyl)-9h-Purin-6-Amine; 4-(1,3-Benzodioxol-5-Yl)-5-(5-Ethyl-2,4-Dihydroxyphenyl)-2h-Pyrazole-3-Carboxylic Acid; 8-(2,5-Dimethoxy-Benzyl)-2-Fluoro-9h-Purin-6-Ylamine; 8-(2,5-Dimethoxy-Benzyl)-2-Fluoro…	(M201)PID ERBB NETWORK PATHWAY; (M180)PID HIF1A PATHWAY; (M226)PID VEGFR1 PATHWAY	(M5935)HALLMARK FATTY ACID METABOLISM	0	0	1	0	0	1	0	1	0	1	0	0	0	1	1	1	0	0	1	0	1
3690	ITGB3	1	0	ITGB3	integrin subunit beta 3	GO:0150054 regulation of postsynaptic neurotransmitter receptor diffusion trapping;GO:1900729 regulation of adenylate cyclase-inhibiting opioid receptor signaling pathway;GO:1900731 positive regulation of adenylate cyclase-inhibiting opioid receptor signaling pathway		Cancer-related genes:Candidate cancer biomarkers; Disease related genes; FDA approved drug targets:Biotech drugs; Human disease related genes:Cardiovascular diseases:Cardiac diseases; Predicted intracellular proteins; CD markers; Human disease related genes:Immune system diseases:Allergies and autoimmune diseases; Human disease related genes:Cardiovascular diseases:Hematologic diseases; FDA appro…	Plasma membrane (Supported); Additional: Nucleoplasm	Abciximab; Eptifibatide; Antithymocyte immunoglobulin (rabbit); Levothyroxine; Tirofiban; Resveratrol; Lefradafiban; LM-609; Fradafiban; Ferric maltol	(M103)PID S1P S1P1 PATHWAY; (M47)PID INTEGRIN CS PATHWAY; (M55)PID S1P S1P3 PATHWAY	(M5897)HALLMARK IL6 JAK STAT3 SIGNALING; (M5946)HALLMARK COAGULATION; (M5942)HALLMARK UV RESPONSE DN	0	0	0	0	0	0	0	0	0	0	0	0	0	1	1	0	0	1	0	0	1
203068	TUBB	1	0	TUBB	tubulin beta class I	GO:0071895 odontoblast differentiation;GO:0060563 neuroepithelial cell differentiation;GO:0042267 natural killer cell mediated cytotoxicity		Disease related genes; Human disease related genes:Congenital malformations:Congenital malformations of the nervous system; Predicted intracellular proteins; Human disease related genes:Congenital malformations:Congenital malformations of skin; FDA approved drug targets:Small molecule drugs	Microtubules (Supported); Additional: Cytokinetic bridge;Mitotic spindle	Vinorelbine; Vincristine; Vinblastine; Podofilox; Colchicine; Epothilone D; Patupilone; CYT997; CA4P; ZEN-012; Copper; Artenimol; Vinflunine; Depatuxizumab mafodotin; Milataxel; Colchiceine		(M5925)HALLMARK E2F TARGETS	0	1	0	0	0	0	0	0	0	1	0	0	0	0	0	0	0	0	0	0	1
28461	IGHV1-69	1	0	IGHV1-69	immunoglobulin heavy variable 1-69	GO:0016064 immunoglobulin mediated immune response;GO:0019724 B cell mediated immunity;GO:0002449 lymphocyte mediated immunity		Predicted secreted proteins					0	1	0	0	0	0	0	0	0	0	0	0	0	0	0	0	0	0	0	0	1
2214	FCGR3A	0	1	FCGR3A	Fc gamma receptor IIIa	GO:0001788 antibody-dependent cellular cytotoxicity;GO:0001794 type IIa hypersensitivity;GO:0002445 type II hypersensitivity		Disease related genes; Transporters:Accessory Factors Involved in Transport; FDA approved drug targets:Biotech drugs; CD markers; Human disease related genes:Immune system diseases:Allergies and autoimmune diseases; Human disease related genes:Immune system diseases:Primary immunodeficiency; Predicted secreted proteins		Cetuximab; Etanercept; Human immunoglobulin G; Gemtuzumab ozogamicin; Alemtuzumab; Alefacept; Palivizumab; Daclizumab; Bevacizumab; Catumaxomab; Sarilumab; Benralizumab	(M11736)SA MMP CYTOKINE CONNECTION		1	1	0	0	1	0	0	0	0	0	0	0	0	0	0	0	0	0	0	0	1
7170	TPM3	1	0	TPM3	tropomyosin 3	GO:0006936 muscle contraction;GO:0007015 actin filament organization;GO:0003012 muscle system process		Disease related genes; Predicted intracellular proteins; Cancer-related genes; Human disease related genes:Musculoskeletal diseases:Muscular diseases; Human disease related genes:Cancers:Cancers of endocrine organs	Actin filaments (Approved); Additional: Cytosol	Phenethyl Isothiocyanate		(M5909)HALLMARK MYOGENESIS	0	0	0	0	0	0	0	0	0	1	0	0	0	1	0	0	0	0	0	0	1
801	CALM1	1	0	CALM1	calmodulin 1	GO:1901842 negative regulation of high voltage-gated calcium channel activity;GO:0051343 positive regulation of cyclic-nucleotide phosphodiesterase activity;GO:1905912 regulation of calcium ion export across plasma membrane		Disease related genes; Human disease related genes:Cardiovascular diseases:Cardiac diseases; RAS pathway related proteins; Predicted intracellular proteins; FDA approved drug targets:Small molecule drugs	Cytosol (Supported)			(M5921)HALLMARK COMPLEMENT	0	0	0	0	0	0	0	0	1	1	0	0	0	0	1	0	0	1	0	1	1
2244	FGB	1	0	FGB	fibrinogen beta chain	GO:0043152 induction of bacterial agglutination;GO:0031639 plasminogen activation;GO:0034116 positive regulation of heterotypic cell-cell adhesion		Cancer-related genes:Candidate cancer biomarkers; Disease related genes; FDA approved drug targets:Biotech drugs; Candidate cardiovascular disease genes; Predicted intracellular proteins; Human disease related genes:Cardiovascular diseases:Hematologic diseases; Predicted secreted proteins	Endoplasmic reticulum (Enhanced)	Alfimeprase; Thrombin; Prothrombin; Human thrombin; Thrombin alfa; Anti-inhibitor coagulant complex	(M169)PID INTEGRIN2 PATHWAY; (M257)PID EPHRINB REV PATHWAY; (M174)PID UPA UPAR PATHWAY		0	1	0	0	0	0	1	1	0	0	0	0	1	1	1	0	0	1	0	0	1
90187	EMILIN3	1	0	EMILIN3	elastin microfibril interfacer 3			Predicted secreted proteins	Golgi apparatus (Uncertain)		(M3008)NABA ECM GLYCOPROTEINS; (M5884)NABA CORE MATRISOME; (M5889)NABA MATRISOME		0	0	0	0	0	0	0	0	0	0	0	0	0	0	0	0	0	0	0	0	1
6401	SELE	0	1	SELE	selectin E	GO:1903238 positive regulation of leukocyte tethering or rolling;GO:1903236 regulation of leukocyte tethering or rolling;GO:0002523 leukocyte migration involved in inflammatory response		Cancer-related genes:Candidate cancer biomarkers; Candidate cardiovascular disease genes; Predicted intracellular proteins; CD markers		Carvedilol; N-acetyl-alpha-neuraminic acid; Endostatin	(M99)PID TXA2PATHWAY; (M166)PID ATF2 PATHWAY; (M115)PID REG GR PATHWAY	(M5932)HALLMARK INFLAMMATORY RESPONSE	1	0	0	0	1	0	1	0	0	0	1	0	0	0	0	0	0	0	0	0	1
28791	IGLV3-27	1	0	IGLV3-27	immunoglobulin lambda variable 3-27	GO:0002377 immunoglobulin production;GO:0002440 production of molecular mediator of immune response;GO:0002250 adaptive immune response		Predicted secreted proteins					0	1	0	0	0	0	0	0	0	0	0	1	0	0	0	0	0	0	0	0	1
5657	PRTN3	0	1	PRTN3	proteinase 3	GO:0097029 mature conventional dendritic cell differentiation;GO:0072672 neutrophil extravasation;GO:0045217 cell-cell junction maintenance		Potential drug targets; Peptidases:Serine-type peptidases; Disease related genes; Candidate cardiovascular disease genes; Predicted intracellular proteins; ENZYME proteins:Hydrolases; Enzymes; Predicted secreted proteins	Cytosol (Approved); Additional: Vesicles	Elafin	(M195)PID CMYB PATHWAY		0	0	0	0	1	0	1	0	0	0	0	0	0	0	0	0	0	0	0	0	1
722	C4BPA	0	1	C4BPA	complement component 4 binding protein alpha	GO:0009608 response to symbiont;GO:0009609 response to symbiotic bacterium;GO:0045959 negative regulation of complement activation, classical pathway		Human disease related genes:Immune system diseases:Primary immunodeficiency; Predicted secreted proteins		Zinc; Copper; Zinc acetate; Zinc chloride; Zinc sulfate, unspecified form	(M45)PID CD40 PATHWAY		0	1	0	0	1	0	1	0	0	0	0	0	0	0	0	0	0	0	0	0	1
7295	TXN	1	0	TXN	thioredoxin	GO:0061692 cellular detoxification of hydrogen peroxide;GO:0061691 detoxification of hydrogen peroxide;GO:2000170 positive regulation of peptidyl-cysteine S-nitrosylation		Predicted intracellular proteins	Cytosol;Nucleoplasm (Enhanced)	Phenethyl Isothiocyanate	(M20)PID P38 MKK3 6PATHWAY; (M128)PID TNF PATHWAY; (M50)PID PTP1B PATHWAY	(M5938)HALLMARK REACTIVE OXYGEN SPECIES PATHWAY; (M5937)HALLMARK GLYCOLYSIS	0	0	1	0	0	0	0	1	0	1	0	0	1	1	1	0	0	0	1	0	1
4627	MYH9	1	0	MYH9	myosin heavy chain 9	GO:1903918 regulation of actin filament severing;GO:1903919 negative regulation of actin filament severing;GO:1903921 regulation of protein processing in phagocytic vesicle		Human disease related genes:Nervous system diseases:Ear disease; Disease related genes; Predicted intracellular proteins; Cancer-related genes:Mutational cancer driver genes; Human disease related genes:Cardiovascular diseases:Hematologic diseases	Actin filaments;Plasma membrane (Supported); Additional: Cytosol;Nuclear bodies	Artenimol		(M5919)HALLMARK HEDGEHOG SIGNALING; (M5893)HALLMARK MITOTIC SPINDLE; (M5891)HALLMARK HYPOXIA	0	0	0	0	0	0	0	0	0	1	0	0	0	1	0	0	0	1	0	0	1
5901	RAN	1	0	RAN	RAN, member RAS oncogene family	GO:0035281 pre-miRNA export from nucleus;GO:0061015 snRNA import into nucleus;GO:0006404 RNA import into nucleus		Predicted intracellular proteins; Transporters	Nucleoplasm (Enhanced)	Guanosine-5'-Diphosphate	(M140)PID RANBP2 PATHWAY; (M37)PID NFKAPPAB CANONICAL PATHWAY; (M242)PID AURORA A PATHWAY	(M5925)HALLMARK E2F TARGETS; (M5926)HALLMARK MYC TARGETS V1	0	0	0	0	0	0	0	0	0	1	0	0	0	0	0	0	0	0	1	0	1
1158	CKM	0	1	CKM	creatine kinase, M-type	GO:0006599 phosphagen metabolic process;GO:0006603 phosphocreatine metabolic process;GO:0042396 phosphagen biosynthetic process	yes	ENZYME proteins:Transferases; Candidate cardiovascular disease genes; Predicted intracellular proteins; Enzymes; FDA approved drug targets:Small molecule drugs		Creatine; (Diaminomethyl-Methyl-Amino)-Acetic Acid; D-arginine; Phosphocreatine	(M279)PID RB 1PATHWAY	(M5909)HALLMARK MYOGENESIS; (M5956)HALLMARK KRAS SIGNALING DN	0	0	0	0	0	0	0	0	0	0	0	0	0	0	0	0	0	0	0	0	1
286	ANK1	1	0	ANK1	ankyrin 1	GO:0035090 maintenance of apical/basal cell polarity;GO:0045199 maintenance of epithelial cell apical/basal polarity;GO:0030011 maintenance of cell polarity		Potential drug targets; Disease related genes; Transporters:Accessory Factors Involved in Transport; Predicted intracellular proteins; Human disease related genes:Cardiovascular diseases:Hematologic diseases				(M5945)HALLMARK HEME METABOLISM	0	0	0	0	0	0	0	0	0	0	0	0	0	0	0	0	0	0	0	0	1
10963	STIP1	1	0	STIP1	stress induced phosphoprotein 1	GO:0098761 cellular response to interleukin-7;GO:0098760 response to interleukin-7;GO:0071345 cellular response to cytokine stimulus		Predicted intracellular proteins	Cytosol;Plasma membrane (Approved); Additional: Nucleoplasm	Copper		(M5941)HALLMARK UV RESPONSE UP; (M5924)HALLMARK MTORC1 SIGNALING	0	0	1	0	0	1	0	0	0	1	0	0	0	1	0	0	0	0	0	0	1
1474	CST6	1	0	CST6	cystatin E/M	GO:0008544 epidermis development;GO:0009888 tissue development;GO:0009653 anatomical structure morphogenesis		Human disease related genes:Congenital malformations:Congenital malformations of skin; Cancer-related genes:Candidate cancer biomarkers; Disease related genes; Predicted secreted proteins	Plasma membrane (Approved); Additional: Cytosol		(M3468)NABA ECM REGULATORS; (M5885)NABA MATRISOME ASSOCIATED; (M5889)NABA MATRISOME		0	0	0	0	0	0	0	0	0	0	0	0	0	0	0	0	0	0	0	0	1
22934	RPIA	1	0	RPIA	ribose 5-phosphate isomerase A	GO:0006014 D-ribose metabolic process;GO:0009052 pentose-phosphate shunt, non-oxidative branch;GO:0019321 pentose metabolic process		Potential drug targets; Disease related genes; ENZYME proteins:Isomerase; Predicted intracellular proteins; Enzymes; Human disease related genes:Congenital disorders of metabolism:Congenital disorders of nucleotide metabolism	Nucleoplasm;Plasma membrane;Vesicles (Approved)	4-phospho-L-threonic acid			0	0	0	0	0	0	0	0	1	0	0	0	0	0	0	0	0	0	0	0	1
5802	PTPRS	1	0	PTPRS	protein tyrosine phosphatase receptor type S	GO:0034164 negative regulation of toll-like receptor 9 signaling pathway;GO:0032687 negative regulation of interferon-alpha production;GO:0099151 regulation of postsynaptic density assembly		Predicted secreted proteins; ENZYME proteins:Hydrolases; Enzymes	Cytosol;Plasma membrane (Approved)	Alendronic acid; Etidronic acid			0	0	0	0	0	0	0	0	0	0	0	0	0	0	0	0	0	0	0	0	1
56287	GKN1	0	1	GKN1	gastrokine 1	GO:0051781 positive regulation of cell division;GO:0007586 digestion;GO:0051302 regulation of cell division		Transporters:Transporter channels and pores; Predicted secreted proteins					0	0	0	0	0	0	0	0	0	0	0	0	0	0	0	0	0	0	0	0	1
7123	CLEC3B	1	0	CLEC3B	C-type lectin domain family 3 member B	GO:0010756 positive regulation of plasminogen activation;GO:0010755 regulation of plasminogen activation;GO:0010954 positive regulation of protein processing		Cancer-related genes:Candidate cancer biomarkers; Predicted intracellular proteins; Disease related genes; Predicted secreted proteins		Tenecteplase; Lanoteplase; Copper	(M5880)NABA ECM AFFILIATED; (M5885)NABA MATRISOME ASSOCIATED; (M5889)NABA MATRISOME		0	0	0	0	0	0	0	0	0	0	0	0	0	0	0	0	0	0	0	0	1
3484	IGFBP1	1	0	IGFBP1	insulin like growth factor binding protein 1	GO:0043567 regulation of insulin-like growth factor receptor signaling pathway;GO:0042246 tissue regeneration;GO:0008286 insulin receptor signaling pathway		Candidate cardiovascular disease genes; Predicted secreted proteins	Golgi apparatus (Approved)		(M106)PID HNF3B PATHWAY; (M7955)SIG INSULIN RECEPTOR PATHWAY IN CARDIAC MYOCYTES; (M255)PID HIF1 TFPATHWAY	(M5922)HALLMARK UNFOLDED PROTEIN RESPONSE; (M5891)HALLMARK HYPOXIA; (M5934)HALLMARK XENOBIOTIC METABOLISM	0	0	1	0	0	0	0	0	0	1	0	0	0	0	0	0	0	0	0	0	1
84790	TUBA1C	1	0	TUBA1C	tubulin alpha 1c	GO:0030705 cytoskeleton-dependent intracellular transport;GO:0051301 cell division;GO:0000226 microtubule cytoskeleton organization		Predicted intracellular proteins	Microtubules (Supported)	Epothilone D; Patupilone; CYT997; 2-MERCAPTO-N-[1,2,3,10-TETRAMETHOXY-9-OXO-5,6,7,9-TETRAHYDRO-BENZO[A]HEPTALEN-7-YL]ACETAMIDE			0	0	1	1	0	1	0	1	0	1	0	0	0	1	0	0	0	0	0	0	1
2760	GM2A	1	0	GM2A	ganglioside GM2 activator	GO:0006689 ganglioside catabolic process;GO:0046479 glycosphingolipid catabolic process;GO:0019377 glycolipid catabolic process		Human disease related genes:Congenital disorders of metabolism:Lysosomal storage diseases; Predicted intracellular proteins; Human disease related genes:Congenital disorders of metabolism:Congenital disorders of lipid/glycolipid metabolism; Disease related genes	Cytosol;Vesicles (Approved)	Platelet Activating Factor; Lauric acid; Lpc-Ether; Choline alfoscerate; Myristic acid		(M5939)HALLMARK P53 PATHWAY	0	0	0	0	0	0	0	0	1	0	0	0	0	0	0	0	0	0	0	0	1
5004	ORM1	0	1	ORM1	orosomucoid 1	GO:0006953 acute-phase response;GO:0032731 positive regulation of interleukin-1 beta production;GO:0002526 acute inflammatory response		Cancer-related genes:Candidate cancer biomarkers; Candidate cardiovascular disease genes; FDA approved drug targets:Small molecule drugs; Predicted secreted proteins	Vesicles (Approved); Additional: Golgi apparatus	Amsacrine; Lidocaine; Progesterone; Chlorpromazine; Dipyridamole; Thalidomide		(M5905)HALLMARK ADIPOGENESIS	1	0	0	0	0	0	0	0	0	0	0	0	0	0	0	0	0	0	0	0	1
6288	SAA1	0	1	SAA1	serum amyloid A1	GO:0048246 macrophage chemotaxis;GO:1905517 macrophage migration;GO:0006953 acute-phase response		Disease related genes; Predicted secreted proteins					1	0	0	0	0	0	0	0	0	0	1	0	1	0	0	0	0	0	0	0	1
6275	S100A4	1	0	S100A4	S100 calcium binding protein A4	GO:0050918 positive chemotaxis;GO:0001837 epithelial to mesenchymal transition;GO:0048762 mesenchymal cell differentiation		Cancer-related genes:Candidate cancer biomarkers; Predicted intracellular proteins; Predicted secreted proteins	Nucleoplasm (Supported); Additional: Cytosol	Trifluoperazine; Copper	(M5883)NABA SECRETED FACTORS; (M5885)NABA MATRISOME ASSOCIATED; (M5889)NABA MATRISOME	(M5944)HALLMARK ANGIOGENESIS; (M5891)HALLMARK HYPOXIA; (M5939)HALLMARK P53 PATHWAY	0	0	0	0	0	0	0	0	0	0	0	0	0	0	0	1	0	0	0	0	1
396	ARHGDIA	1	0	ARHGDIA	Rho GDP dissociation inhibitor alpha	GO:0098693 regulation of synaptic vesicle cycle;GO:0071526 semaphorin-plexin signaling pathway;GO:0007266 Rho protein signal transduction		Human disease related genes:Urinary system diseases:Kidney diseases; Predicted intracellular proteins; Disease related genes	Cytosol (Supported)		(M83)PID CDC42 REG PATHWAY; (M241)PID RAC1 REG PATHWAY; (M238)PID THROMBIN PAR1 PATHWAY	(M5923)HALLMARK PI3K AKT MTOR SIGNALING; (M5893)HALLMARK MITOTIC SPINDLE	0	0	0	0	0	0	0	0	0	1	0	0	0	0	0	0	0	0	0	0	1
8857	FCGBP	0	1	FCGBP	Fc gamma binding protein			Predicted secreted proteins	Plasma membrane (Approved); Additional: Cytokinetic bridge;Golgi apparatus				0	0	0	0	0	0	0	0	0	0	0	0	0	0	0	0	0	0	0	0	1
9562	MINPP1	1	0	MINPP1	multiple inositol-polyphosphate phosphatase 1	GO:0006797 polyphosphate metabolic process;GO:0043647 inositol phosphate metabolic process;GO:0030282 bone mineralization		Potential drug targets; Disease related genes; Human disease related genes:Congenital malformations:Congenital malformations of the nervous system; Predicted intracellular proteins; ENZYME proteins:Hydrolases; Enzymes; Human disease related genes:Cancers:Cancers of endocrine organs				(M5945)HALLMARK HEME METABOLISM	0	0	0	0	0	0	0	0	1	0	0	0	0	0	0	0	0	0	0	0	1
3308	HSPA4	1	0	HSPA4	heat shock protein family A (Hsp70) member 4	GO:0007008 outer mitochondrial membrane organization;GO:0045040 protein insertion into mitochondrial outer membrane;GO:0051131 chaperone-mediated protein complex assembly		Cancer-related genes:Candidate cancer biomarkers; Predicted intracellular proteins	Cytosol;Nucleoplasm (Approved)	Phenethyl Isothiocyanate	(M66)PID MYC ACTIV PATHWAY	(M5924)HALLMARK MTORC1 SIGNALING	0	0	1	0	0	1	0	0	0	1	0	0	0	0	0	0	0	0	0	0	1
2267	FGL1	0	1	FGL1	fibrinogen like 1	GO:0072574 hepatocyte proliferation;GO:0072575 epithelial cell proliferation involved in liver morphogenesis;GO:0072576 liver morphogenesis		Predicted secreted proteins			(M3008)NABA ECM GLYCOPROTEINS; (M5884)NABA CORE MATRISOME; (M5889)NABA MATRISOME		0	1	0	0	0	0	0	0	0	0	0	0	0	0	0	0	0	0	0	0	1
23581	CASP14	0	1	CASP14	caspase 14	GO:0070268 cornification;GO:0031424 keratinization;GO:0030216 keratinocyte differentiation		Potential drug targets; Disease related genes; Predicted intracellular proteins; Enzymes; Peptidases:Cysteine-type peptidases; Human disease related genes:Congenital malformations:Congenital malformations of skin	Cytosol;Nucleoplasm (Supported); Additional: Mitochondria				0	0	0	0	0	0	0	0	0	0	0	0	0	0	0	0	0	0	0	0	1
2597	GAPDH	1	0	GAPDH	glyceraldehyde-3-phosphate dehydrogenase	GO:0035606 peptidyl-cysteine S-trans-nitrosylation;GO:0017014 protein nitrosylation;GO:0018119 peptidyl-cysteine S-nitrosylation		Predicted intracellular proteins; FDA approved drug targets:Small molecule drugs; ENZYME proteins:Oxidoreductases; Enzymes	Cytosol;Plasma membrane (Enhanced); Additional: Nuclear membrane;Vesicles	NADH; Adenosine-5-Diphosphoribose; Thionicotinamide-Adenine-Dinucleotide; 4-(2-Aminoethyl)Benzenesulfonyl Fluoride; Xanthinol; Copper; Artenimol	(M66)PID MYC ACTIV PATHWAY; (M5493)WNT SIGNALING	(M5891)HALLMARK HYPOXIA; (M5924)HALLMARK MTORC1 SIGNALING	0	0	0	0	0	0	0	0	1	0	0	0	0	1	0	1	0	0	0	0	1
124565	SLC38A10	1	0	SLC38A10	solute carrier family 38 member 10	GO:1902475 L-alpha-amino acid transmembrane transport;GO:0015807 L-amino acid transport;GO:0003333 amino acid transmembrane transport		Transporters:Electrochemical Potential-driven transporters; Predicted intracellular proteins	Golgi apparatus (Enhanced)				0	0	0	0	0	0	0	0	0	0	0	0	0	0	0	0	0	0	0	0	1
1401	CRP	0	1	CRP	C-reactive protein	GO:0008228 opsonization;GO:0010745 negative regulation of macrophage derived foam cell differentiation;GO:0032930 positive regulation of superoxide anion generation		Cancer-related genes:Candidate cancer biomarkers; Candidate cardiovascular disease genes; Predicted intracellular proteins; Human disease related genes:Immune system diseases:Allergies and autoimmune diseases; Predicted secreted proteins	Nucleoplasm;Vesicles (Approved); Additional: Intermediate filaments	N,N,N-Trimethyl-2-(phosphonooxy)ethanaminium; CRx-139	(M183)PID IL6 7 PATHWAY	(M5934)HALLMARK XENOBIOTIC METABOLISM	1	1	0	0	1	0	1	0	0	0	0	0	1	0	0	0	0	0	0	0	1
9332	CD163	0	1	CD163	CD163 molecule	GO:0006953 acute-phase response;GO:0002526 acute inflammatory response;GO:0006897 endocytosis		Predicted intracellular proteins; CD markers; Predicted secreted proteins	Plasma membrane (Supported)	Tetrachlorodecaoxide			1	0	0	0	0	0	0	0	0	0	1	0	0	0	0	0	0	0	0	0	1
7037	TFRC	1	0	TFRC	transferrin receptor	GO:0010637 negative regulation of mitochondrial fusion;GO:0033572 transferrin transport;GO:0010635 regulation of mitochondrial fusion		Cancer-related genes:Candidate cancer biomarkers; Disease related genes; Predicted intracellular proteins; CD markers; Enzymes; Human disease related genes:Immune system diseases:Primary immunodeficiency; Peptidases:Metallopeptidases; Transporters; FDA approved drug targets:Small molecule drugs; Predicted secreted proteins	Endosomes;Lysosomes (Supported)	Iron; Ferrous sulfate anhydrous; Ferric cation; Ferrous gluconate; Ferrous succinate; Ferrous ascorbate; Ferrous fumarate; Ferrous glycine sulfate; Tetraferric tricitrate decahydrate; Ferric derisomaltose	(M106)PID HNF3B PATHWAY; (M255)PID HIF1 TFPATHWAY; (M66)PID MYC ACTIV PATHWAY	(M5941)HALLMARK UV RESPONSE UP; (M5924)HALLMARK MTORC1 SIGNALING; (M5925)HALLMARK E2F TARGETS	0	0	0	0	0	0	0	0	0	1	0	0	0	0	1	1	0	0	0	0	1
28815	IGLV2-14	1	0	IGLV2-14	immunoglobulin lambda variable 2-14	GO:0002377 immunoglobulin production;GO:0002440 production of molecular mediator of immune response;GO:0002250 adaptive immune response		Predicted secreted proteins					0	1	0	0	0	0	0	0	0	0	0	1	0	0	0	0	0	0	0	0	1
3514	IGKC	1	0	IGKC	immunoglobulin kappa constant	GO:0050853 B cell receptor signaling pathway;GO:0001895 retina homeostasis;GO:0050851 antigen receptor-mediated signaling pathway		Predicted intracellular proteins; Predicted secreted proteins					0	1	0	0	0	0	0	0	0	0	0	0	0	0	0	0	0	0	0	0	1
3042	HBM	1	0	HBM	hemoglobin subunit mu	GO:0015671 oxygen transport;GO:0015669 gas transport;GO:0042744 hydrogen peroxide catabolic process		Predicted intracellular proteins					0	0	1	1	0	0	0	0	0	0	0	0	0	0	0	0	0	0	0	0	1
8174	MADCAM1	0	1	MADCAM1	mucosal vascular addressin cell adhesion molecule 1	GO:0050901 leukocyte tethering or rolling;GO:0061756 leukocyte adhesion to vascular endothelial cell;GO:0034113 heterotypic cell-cell adhesion					(M212)PID INTEGRIN5 PATHWAY	(M5915)HALLMARK APICAL JUNCTION	0	0	0	0	0	0	0	0	0	0	0	0	0	0	0	0	0	0	0	0	1
28466	IGHV1-45	1	0	IGHV1-45	immunoglobulin heavy variable 1-45	GO:0016064 immunoglobulin mediated immune response;GO:0019724 B cell mediated immunity;GO:0002449 lymphocyte mediated immunity		Predicted secreted proteins					0	1	0	0	0	0	0	0	0	0	0	0	0	0	0	0	0	0	0	0	1
1938	EEF2	1	0	EEF2	eukaryotic translation elongation factor 2	GO:0006414 translational elongation;GO:0002244 hematopoietic progenitor cell differentiation;GO:0045727 positive regulation of translation		Cancer-related genes:Candidate cancer biomarkers; Human disease related genes:Nervous system diseases:Neurodegenerative diseases; Disease related genes; FDA approved drug targets:Biotech drugs; Predicted intracellular proteins	Cytosol;Plasma membrane (Enhanced)	Adenosine-5-Diphosphoribose; Diphthamide; Guanosine-5'-Diphosphate; N~2~,N~2~-DIMETHYL-N~1~-(6-OXO-5,6-DIHYDROPHENANTHRIDIN-2-YL)GLYCINAMIDE; Esketamine; Moxetumomab Pasudotox	(M121)PID MTOR 4PATHWAY	(M5922)HALLMARK UNFOLDED PROTEIN RESPONSE	0	0	0	0	0	0	0	0	0	1	0	0	0	0	0	0	0	0	0	1	1
4478	MSN	1	0	MSN	moesin	GO:0070489 T cell aggregation;GO:0022614 membrane to membrane docking;GO:0071593 lymphocyte aggregation		Human disease related genes:Immune system diseases:Primary immunodeficiency; Cancer-related genes:Mutational cancer driver genes; Predicted intracellular proteins; Disease related genes	Plasma membrane (Enhanced)		(M41)PID ER NONGENOMIC PATHWAY; (M12)PID RHOA PATHWAY	(M5915)HALLMARK APICAL JUNCTION	0	0	0	0	0	0	0	0	0	0	0	0	0	0	0	0	0	0	0	0	1
1984	EIF5A	1	0	EIF5A	eukaryotic translation initiation factor 5A	GO:0045901 positive regulation of translational elongation;GO:0045905 positive regulation of translational termination;GO:1902255 positive regulation of intrinsic apoptotic signaling pathway by p53 class mediator		Cancer-related genes:Candidate cancer biomarkers; Potential drug targets; Disease related genes; Predicted intracellular proteins; Transporters:Transporter channels and pores	Cytosol (Supported); Additional: Nucleoplasm;Plasma membrane			(M5950)HALLMARK ALLOGRAFT REJECTION	0	0	0	0	0	0	0	0	0	0	0	0	0	0	0	0	0	0	0	0	1
85236	H2BC12	1	0	H2BC12	H2B clustered histone 12	GO:0002227 innate immune response in mucosa;GO:0002385 mucosal immune response;GO:0002251 organ or tissue specific immune response		Predicted intracellular proteins	Nucleoplasm (Approved); Additional: Cytosol			(M5901)HALLMARK G2M CHECKPOINT	0	0	1	0	0	0	1	0	0	1	0	0	0	0	0	0	0	0	1	0	1
3699	ITIH3	0	1	ITIH3	inter-alpha-trypsin inhibitor heavy chain 3	GO:0030212 hyaluronan metabolic process;GO:1903510 mucopolysaccharide metabolic process;GO:0030203 glycosaminoglycan metabolic process		Predicted secreted proteins		Zinc; Zinc acetate; Zinc chloride; Zinc sulfate, unspecified form	(M3468)NABA ECM REGULATORS; (M5885)NABA MATRISOME ASSOCIATED; (M5889)NABA MATRISOME	(M5956)HALLMARK KRAS SIGNALING DN	1	0	0	0	0	0	0	0	0	0	0	0	0	0	0	0	0	0	0	0	1
6767	ST13	1	0	ST13	ST13 Hsp70 interacting protein	GO:0051085 chaperone cofactor-dependent protein refolding;GO:0051084 'de novo' post-translational protein folding;GO:0006458 'de novo' protein folding		Predicted intracellular proteins	Cytosol (Enhanced)				0	0	1	0	0	1	0	0	0	0	0	0	0	0	0	0	0	0	0	0	1
337	APOA4	0	1	APOA4	apolipoprotein A4	GO:0034444 regulation of plasma lipoprotein oxidation;GO:0034445 negative regulation of plasma lipoprotein oxidation;GO:0006982 response to lipid hydroperoxide		Candidate cardiovascular disease genes; Predicted secreted proteins	Vesicles (Approved)	Zinc; Copper; Zinc acetate		(M5921)HALLMARK COMPLEMENT	0	0	1	0	1	0	0	0	0	0	0	0	0	0	0	0	0	0	0	0	1
51752	ERAP1	0	1	ERAP1	endoplasmic reticulum aminopeptidase 1	GO:0006509 membrane protein ectodomain proteolysis;GO:0043171 peptide catabolic process;GO:0019885 antigen processing and presentation of endogenous peptide antigen via MHC class I		Predicted secreted proteins; Predicted intracellular proteins; Peptidases:Metallopeptidases; Enzymes	Cytosol;Nucleoplasm (Approved); Additional: Plasma membrane				0	1	0	0	0	0	1	0	0	0	0	0	0	0	0	0	0	0	0	0	1
3383	ICAM1	0	1	ICAM1	intercellular adhesion molecule 1	GO:0002291 T cell activation via T cell receptor contact with antigen bound to MHC molecule on antigen presenting cell;GO:0002457 T cell antigen processing and presentation;GO:0022614 membrane to membrane docking		Cancer-related genes:Candidate cancer biomarkers; Transporters:Accessory Factors Involved in Transport; Candidate cardiovascular disease genes; Predicted intracellular proteins; CD markers; Human disease related genes:Immune system diseases:Allergies and autoimmune diseases; FDA approved drug targets:Small molecule drugs	Plasma membrane (Approved); Additional: Cytosol;Vesicles	Natalizumab; Hyaluronic acid; Nafamostat	(M169)PID INTEGRIN2 PATHWAY; (M159)PID AMB2 NEUTROPHILS PATHWAY; (M99)PID TXA2PATHWAY	(M5941)HALLMARK UV RESPONSE UP; (M5890)HALLMARK TNFA SIGNALING VIA NFKB; (M5913)HALLMARK INTERFERON GAMMA RESPONSE	0	1	0	0	1	0	0	0	0	0	1	0	1	0	0	0	0	1	0	0	1
175	AGA	0	1	AGA	aspartylglucosaminidase	GO:0006517 protein deglycosylation;GO:0009100 glycoprotein metabolic process;GO:1901135 carbohydrate derivative metabolic process		Potential drug targets; Human disease related genes:Congenital disorders of metabolism:Congenital disorders of glycan/glycoprotein metabolism; Disease related genes; Predicted intracellular proteins; ENZYME proteins:Hydrolases; Enzymes; Human disease related genes:Congenital disorders of metabolism:Lysosomal storage diseases					0	0	0	0	0	0	0	0	0	0	0	0	0	0	0	0	0	0	0	0	1
3048	HBG2	1	0	HBG2	hemoglobin subunit gamma 2	GO:0015670 carbon dioxide transport;GO:0015671 oxygen transport;GO:0015669 gas transport		Predicted intracellular proteins; Human disease related genes:Cardiovascular diseases:Hematologic diseases; Disease related genes			(M166)PID ATF2 PATHWAY		0	0	1	1	0	0	0	0	0	0	0	0	0	0	0	0	0	0	0	0	1
5908	RAP1B	1	0	RAP1B	RAP1B, member of RAS oncogene family	GO:2000301 negative regulation of synaptic vesicle exocytosis;GO:0045955 negative regulation of calcium ion-dependent exocytosis;GO:0033625 positive regulation of integrin activation		Predicted intracellular proteins; RAS pathway related proteins; ENZYME proteins:Hydrolases; Enzymes			(M72)PID NECTIN PATHWAY; (M270)PID MAPK TRK PATHWAY; (M156)PID ECADHERIN NASCENT AJ PATHWAY		0	0	0	0	0	0	0	0	0	0	0	0	0	1	0	0	0	1	0	0	1
6521	SLC4A1	1	0	SLC4A1	solute carrier family 4 member 1 (Diego blood group)	GO:0045852 pH elevation;GO:0035811 negative regulation of urine volume;GO:1904538 regulation of glycolytic process through fructose-6-phosphate		Potential drug targets; Disease related genes; Human disease related genes:Urinary system diseases:Kidney diseases; Transporters:Electrochemical Potential-driven transporters; Blood group antigen proteins; CD markers; Human disease related genes:Cardiovascular diseases:Hematologic diseases				(M5945)HALLMARK HEME METABOLISM	0	0	0	1	0	0	0	0	0	0	0	0	0	0	0	0	0	0	0	0	1
7389	UROD	1	0	UROD	uroporphyrinogen decarboxylase	GO:0006782 protoporphyrinogen IX biosynthetic process;GO:0046501 protoporphyrinogen IX metabolic process;GO:0006787 porphyrin-containing compound catabolic process		Potential drug targets; Disease related genes; Predicted intracellular proteins; Enzymes; Human disease related genes:Congenital disorders of metabolism:Congenital disorders of cofactor/vitamin metabolism; ENZYME proteins:Lyases	Cytosol;Nucleoplasm (Supported)	Coproporphyrin I; Coproporphyrinogen III		(M5935)HALLMARK FATTY ACID METABOLISM; (M5941)HALLMARK UV RESPONSE UP; (M5945)HALLMARK HEME METABOLISM	0	0	0	0	0	0	0	0	0	0	0	0	0	0	0	0	0	0	0	0	1
56729	RETN	0	1	RETN	resistin	GO:2000196 positive regulation of female gonad development;GO:2000872 positive regulation of progesterone secretion;GO:2000870 regulation of progesterone secretion		Candidate cardiovascular disease genes; Predicted secreted proteins				(M5905)HALLMARK ADIPOGENESIS; (M5953)HALLMARK KRAS SIGNALING UP	0	0	0	0	0	0	0	0	0	0	0	0	0	0	0	0	0	0	0	0	1
28414	IGHV3-64	1	0	IGHV3-64	immunoglobulin heavy variable 3-64	GO:0016064 immunoglobulin mediated immune response;GO:0019724 B cell mediated immunity;GO:0002449 lymphocyte mediated immunity		Predicted secreted proteins					0	1	0	0	0	0	0	0	0	0	0	0	0	0	0	0	0	0	0	0	1
51327	AHSP	1	0	AHSP	alpha hemoglobin stabilizing protein	GO:0020027 hemoglobin metabolic process;GO:0030218 erythrocyte differentiation;GO:0034101 erythrocyte homeostasis		Predicted intracellular proteins		Iron; Ferrous gluconate; Ferrous succinate; Ferrous ascorbate; Ferrous fumarate; Ferrous glycine sulfate		(M5945)HALLMARK HEME METABOLISM	0	0	0	0	0	0	0	0	0	0	0	0	0	0	0	0	0	0	0	0	1
84301	DDI2	1	0	DDI2	DNA damage inducible 1 homolog 2	GO:0097752 regulation of DNA stability;GO:0072711 cellular response to hydroxyurea;GO:0072710 response to hydroxyurea		Predicted intracellular proteins	Cytosol;Nucleoplasm (Enhanced)				0	0	0	0	0	0	0	0	0	0	0	0	0	0	1	0	0	0	0	0	1
2316	FLNA	1	0	FLNA	filamin A	GO:1905000 regulation of membrane repolarization during atrial cardiac muscle cell action potential;GO:0090042 tubulin deacetylation;GO:0021943 formation of radial glial scaffolds		Potential drug targets; Human disease related genes:Congenital malformations:Other congenital malformations; Human disease related genes:Congenital malformations:Congenital malformations of the circulatory system; Disease related genes; Transporters:Accessory Factors Involved in Transport; Human disease related genes:Congenital malformations:Congenital malformations of the nervous system; Human d…	Actin filaments;Cytosol;Plasma membrane (Enhanced)	Artenimol	(M23)PID WNT NONCANONICAL PATHWAY; (M16801)SIG REGULATION OF THE ACTIN CYTOSKELETON BY RHO GTPASES; (M34)PID TCR PATHWAY	(M5893)HALLMARK MITOTIC SPINDLE; (M5930)HALLMARK EPITHELIAL MESENCHYMAL TRANSITION; (M5950)HALLMARK ALLOGRAFT REJECTION	0	0	0	0	0	0	0	1	0	1	0	0	0	0	0	1	0	1	0	0	1
2023	ENO1	1	0	ENO1	enolase 1	GO:1903297 regulation of hypoxia-induced intrinsic apoptotic signaling pathway;GO:1903298 negative regulation of hypoxia-induced intrinsic apoptotic signaling pathway;GO:0010756 positive regulation of plasminogen activation		Cancer-related genes:Candidate cancer biomarkers; Predicted intracellular proteins; Enzymes; ENZYME proteins:Lyases	Cytosol;Plasma membrane (Enhanced)	Zinc; Copper; Artenimol; Zinc acetate; Zinc chloride; Zinc sulfate, unspecified form	(M17)PID NOTCH PATHWAY; (M255)PID HIF1 TFPATHWAY; (M66)PID MYC ACTIV PATHWAY	(M5891)HALLMARK HYPOXIA; (M5924)HALLMARK MTORC1 SIGNALING; (M5937)HALLMARK GLYCOLYSIS	0	0	0	0	0	0	0	0	1	0	0	0	0	0	0	0	0	0	0	0	1
10398	MYL9	1	0	MYL9	myosin light chain 9	GO:0070527 platelet aggregation;GO:0034109 homotypic cell-cell adhesion;GO:0030239 myofibril assembly		Human disease related genes:Congenital malformations:Congenital malformations of the digestive system; Predicted intracellular proteins; Disease related genes			(M71)PID ILK PATHWAY	(M5915)HALLMARK APICAL JUNCTION; (M5930)HALLMARK EPITHELIAL MESENCHYMAL TRANSITION	0	0	0	0	0	0	0	0	0	1	0	0	0	0	0	0	0	1	1	0	1
28942	IGKV1-8	1	0	IGKV1-8	immunoglobulin kappa variable 1-8	GO:0002377 immunoglobulin production;GO:0002440 production of molecular mediator of immune response;GO:0002250 adaptive immune response		Predicted secreted proteins					0	1	0	0	0	0	0	0	0	0	0	1	0	0	0	0	0	0	0	0	1
28935	IGKV1-27	1	0	IGKV1-27	immunoglobulin kappa variable 1-27	GO:0002377 immunoglobulin production;GO:0002440 production of molecular mediator of immune response;GO:0002250 adaptive immune response		Predicted secreted proteins					0	1	0	0	0	0	0	0	0	0	0	1	0	0	0	0	0	0	0	0	1
731	C8A	0	1	C8A	complement C8 alpha chain	GO:0006957 complement activation, alternative pathway;GO:0006958 complement activation, classical pathway;GO:0002455 humoral immune response mediated by circulating immunoglobulin		Potential drug targets; Disease related genes; Human disease related genes:Immune system diseases:Primary immunodeficiency; Transporters:Transporter channels and pores; Predicted secreted proteins		Zinc; Zinc acetate		(M5946)HALLMARK COAGULATION	1	1	0	0	1	0	0	0	0	0	0	0	0	0	0	0	0	0	0	0	1
4082	MARCKS	1	0	MARCKS	myristoylated alanine rich protein kinase C substrate	GO:0051764 actin crosslink formation;GO:0051017 actin filament bundle assembly;GO:0061572 actin filament bundle organization		Predicted intracellular proteins	Plasma membrane (Approved); Additional: Cytosol;Endoplasmic reticulum;Nucleoplasm			(M5893)HALLMARK MITOTIC SPINDLE; (M5890)HALLMARK TNFA SIGNALING VIA NFKB; (M5901)HALLMARK G2M CHECKPOINT	0	0	0	0	0	1	0	0	0	0	0	0	0	0	0	0	0	0	0	0	1
3503	IGHG4	1	0	IGHG4	immunoglobulin heavy constant gamma 4 (G4m marker)	GO:0006958 complement activation, classical pathway;GO:0002455 humoral immune response mediated by circulating immunoglobulin;GO:0006956 complement activation		FDA approved drug targets:Biotech drugs; Predicted intracellular proteins; Predicted secreted proteins					0	1	0	0	0	0	1	0	0	0	0	0	0	0	0	0	0	0	0	0	1
759	CA1	1	0	CA1	carbonic anhydrase 1	GO:0006730 one-carbon metabolic process;GO:0044281 small molecule metabolic process;GO:0044237 cellular metabolic process		FDA approved drug targets:Small molecule drugs; Enzymes; Predicted intracellular proteins; ENZYME proteins:Lyases		Methyclothiazide; Topiramate; Chlorthalidone; Ethoxzolamide; Amlodipine; Methocarbamol; Bendroflumethiazide; Benzthiazide; Cyclothiazide; Methazolamide; Hydroflumethiazide; Acetazolamide; Dorzolamide; Chlorothiazide; Zonisamide; Trichlormethiazide; Ethinamate; Diazoxide; Diclofenamide; Brinzolamide; Quinethazone; N-{2-[4-(AMINOSULFONYL)PHENYL]ETHYL}ACETAMIDE; 3-[4-(AMINOSULFONYL)PHENYL]PROPANOIC …	(M195)PID CMYB PATHWAY	(M5945)HALLMARK HEME METABOLISM	0	0	0	1	0	0	0	0	0	0	0	0	0	0	0	0	0	0	0	0	1
6233	RPS27A	1	0	RPS27A	ribosomal protein S27a	GO:0002181 cytoplasmic translation;GO:0006412 translation;GO:0043043 peptide biosynthetic process		Ribosomal proteins; Predicted intracellular proteins	Cytosol;Endoplasmic reticulum;Nucleoli (Supported)				0	0	1	0	0	0	0	1	1	1	0	0	0	0	0	0	0	0	1	0	1
1823	DSC1	0	1	DSC1	desmocollin 1	GO:0007156 homophilic cell adhesion via plasma membrane adhesion molecules;GO:0098742 cell-cell adhesion via plasma-membrane adhesion molecules;GO:0098609 cell-cell adhesion						(M5915)HALLMARK APICAL JUNCTION	0	0	0	0	0	0	0	0	0	0	0	0	0	0	0	0	0	0	0	0	1
25796	PGLS	1	0	PGLS	6-phosphogluconolactonase	GO:0009051 pentose-phosphate shunt, oxidative branch;GO:0006098 pentose-phosphate shunt;GO:0006740 NADPH regeneration		Predicted intracellular proteins; ENZYME proteins:Hydrolases; Enzymes	Nucleoplasm (Supported); Additional: Cytosol			(M5937)HALLMARK GLYCOLYSIS; (M5945)HALLMARK HEME METABOLISM	0	0	0	0	0	0	0	0	1	0	0	0	0	0	0	0	0	0	0	0	1
669	BPGM	1	0	BPGM	bisphosphoglycerate mutase	GO:0060856 establishment of blood-brain barrier;GO:0015671 oxygen transport;GO:0015669 gas transport		Potential drug targets; Disease related genes; ENZYME proteins:Isomerase; Predicted intracellular proteins; Enzymes; Human disease related genes:Cardiovascular diseases:Hematologic diseases	Nucleoli;Nucleoli rim (Approved); Additional: Nucleoplasm			(M5913)HALLMARK INTERFERON GAMMA RESPONSE; (M5945)HALLMARK HEME METABOLISM; (M5953)HALLMARK KRAS SIGNALING UP	0	0	0	1	0	0	0	0	1	0	0	0	0	0	0	0	0	0	0	0	1
7430	EZR	1	0	EZR	ezrin	GO:0072697 protein localization to cell cortex;GO:1902896 terminal web assembly;GO:0043622 cortical microtubule organization		Cancer-related genes:Candidate cancer biomarkers; Predicted intracellular proteins; Cancer-related genes:Mutated cancer genes	Plasma membrane (Supported)		(M240)PID SYNDECAN 2 PATHWAY; (M94)PID FAS PATHWAY; (M12)PID RHOA PATHWAY	(M5893)HALLMARK MITOTIC SPINDLE	0	0	0	0	0	0	0	0	0	1	0	0	0	1	0	0	0	0	0	0	1
9588	PRDX6	1	0	PRDX6	peroxiredoxin 6	GO:0046475 glycerophospholipid catabolic process;GO:0048026 positive regulation of mRNA splicing, via spliceosome;GO:0050685 positive regulation of mRNA processing		ENZYME proteins:Transferases; Predicted intracellular proteins; ENZYME proteins:Hydrolases; Enzymes; ENZYME proteins:Oxidoreductases	Cytosol;Plasma membrane (Supported)	2-(N-morpholino)ethanesulfonic acid; Copper		(M5938)HALLMARK REACTIVE OXYGEN SPECIES PATHWAY; (M5935)HALLMARK FATTY ACID METABOLISM	0	0	1	0	0	0	0	0	0	0	0	0	0	1	0	0	0	0	0	0	1
10149	ADGRG2	1	0	ADGRG2	adhesion G protein-coupled receptor G2	GO:0007189 adenylate cyclase-activating G protein-coupled receptor signaling pathway;GO:0007188 adenylate cyclase-modulating G protein-coupled receptor signaling pathway;GO:0007283 spermatogenesis		Potential drug targets; Transporters; Disease related genes; Human disease related genes:Congenital malformations:Congenital malformations of genital organs; G-protein coupled receptors:Family 2 (B) receptors; G-protein coupled receptors:GPCRs excl olfactory receptors	Cytosol;Plasma membrane (Approved)				0	0	0	0	0	0	0	0	0	0	0	0	0	0	0	0	0	0	0	0	1
5005	ORM2	0	1	ORM2	orosomucoid 2	GO:0006953 acute-phase response;GO:0032731 positive regulation of interleukin-1 beta production;GO:0002526 acute inflammatory response		FDA approved drug targets:Small molecule drugs; Predicted secreted proteins	Vesicles (Approved); Additional: Golgi apparatus	Disopyramide; Lidocaine; Imipramine; Zinc; Zinc acetate; Zinc chloride; Zinc sulfate, unspecified form			1	0	0	0	0	0	0	0	0	0	0	0	0	0	0	0	0	0	0	0	1
28432	IGHV3-35	1	0	IGHV3-35	immunoglobulin heavy variable 3-35 (non-functional)	GO:0016064 immunoglobulin mediated immune response;GO:0019724 B cell mediated immunity;GO:0002449 lymphocyte mediated immunity		Predicted secreted proteins					0	1	0	0	0	0	0	0	0	0	0	0	0	0	0	0	0	0	0	0	1
811	CALR	1	0	CALR	calreticulin	GO:1903416 response to glycoside;GO:0002397 MHC class I protein complex assembly;GO:0002502 peptide antigen assembly with MHC class I protein complex		Cancer-related genes:Candidate cancer biomarkers; Potential drug targets; Disease related genes; Transporters:Accessory Factors Involved in Transport; Predicted intracellular proteins; Human disease related genes:Cancers:Cancers of haematopoietic and lymphoid tissues	Endoplasmic reticulum (Supported)	Antihemophilic factor, human recombinant; Tenecteplase; Melatonin; Lanoteplase; Copper; Calcium citrate; Calcium Phosphate; Lonoctocog alfa; Moroctocog alfa; Calcium phosphate dihydrate		(M5923)HALLMARK PI3K AKT MTOR SIGNALING; (M5922)HALLMARK UNFOLDED PROTEIN RESPONSE; (M5924)HALLMARK MTORC1 SIGNALING	0	0	1	0	0	1	0	0	0	0	0	0	0	1	1	0	0	1	0	0	1
5730	PTGDS	1	0	PTGDS	prostaglandin D2 synthase	GO:1905937 negative regulation of germ cell proliferation;GO:2000255 negative regulation of male germ cell proliferation;GO:2000254 regulation of male germ cell proliferation		Predicted secreted proteins; ENZYME proteins:Isomerase; Predicted intracellular proteins; Enzymes		Vitamin A		(M5934)HALLMARK XENOBIOTIC METABOLISM	0	1	0	0	0	0	0	0	1	0	0	0	0	0	0	0	0	0	0	0	1
3929	LBP	0	1	LBP	lipopolysaccharide binding protein	GO:0015920 lipopolysaccharide transport;GO:0060265 positive regulation of respiratory burst involved in inflammatory response;GO:0060264 regulation of respiratory burst involved in inflammatory response		Transporters:Transporter channels and pores; Predicted secreted proteins			(M183)PID IL6 7 PATHWAY		1	1	0	0	1	0	1	0	0	0	0	0	0	0	0	0	0	0	0	0	1
2243	FGA	1	0	FGA	fibrinogen alpha chain	GO:0072377 blood coagulation, common pathway;GO:0043152 induction of bacterial agglutination;GO:0031639 plasminogen activation		Cancer-related genes:Candidate cancer biomarkers; Human disease related genes:Nervous system diseases:Neurodegenerative diseases; Disease related genes; FDA approved drug targets:Biotech drugs; Candidate cardiovascular disease genes; Human disease related genes:Cardiovascular diseases:Hematologic diseases; Predicted secreted proteins	Endoplasmic reticulum (Enhanced)	Alteplase; Reteplase; Anistreplase; Tenecteplase; Sucralfate; Zinc; Alfimeprase; Ancrod; EP-2104R; Lanoteplase; Thrombin; Prothrombin; Human thrombin; Thrombin alfa; Anti-inhibitor coagulant complex; Zinc acetate; Zinc chloride; Zinc sulfate, unspecified form	(M169)PID INTEGRIN2 PATHWAY; (M257)PID EPHRINB REV PATHWAY; (M174)PID UPA UPAR PATHWAY	(M5946)HALLMARK COAGULATION	0	1	0	0	0	0	1	1	0	0	0	0	1	1	1	0	0	1	0	0	1
1101	CHAD	1	0	CHAD	chondroadherin	GO:1900154 regulation of bone trabecula formation;GO:1900155 negative regulation of bone trabecula formation;GO:0060348 bone development		Predicted intracellular proteins; Predicted secreted proteins			(M5882)NABA PROTEOGLYCANS; (M5884)NABA CORE MATRISOME; (M5889)NABA MATRISOME		0	0	0	0	0	0	0	0	0	0	0	0	0	0	0	0	0	0	0	0	1
174	AFP	1	0	AFP	alpha fetoprotein	GO:0001542 ovulation from ovarian follicle;GO:0030728 ovulation;GO:0042448 progesterone metabolic process		Cancer-related genes:Candidate cancer biomarkers; Disease related genes; Predicted secreted proteins	Golgi apparatus (Approved); Additional: Cytosol		(M106)PID HNF3B PATHWAY; (M19)PID P73PATHWAY; (M115)PID REG GR PATHWAY		0	0	0	0	0	0	0	0	0	0	0	0	0	0	0	0	0	0	0	0	1
3263	HPX	0	1	HPX	hemopexin	GO:0060332 positive regulation of response to type II interferon;GO:0060335 positive regulation of type II interferon-mediated signaling pathway;GO:0002925 positive regulation of humoral immune response mediated by circulating immunoglobulin		Candidate cardiovascular disease genes; Predicted secreted proteins		Zinc chloride; Zinc sulfate, unspecified form	(M5880)NABA ECM AFFILIATED; (M5885)NABA MATRISOME ASSOCIATED; (M5889)NABA MATRISOME		0	0	0	0	1	0	0	0	0	0	1	0	0	0	0	0	0	0	0	0	1
847	CAT	1	0	CAT	catalase	GO:0061692 cellular detoxification of hydrogen peroxide;GO:0061691 detoxification of hydrogen peroxide;GO:0080184 response to phenylpropanoid		Cancer-related genes:Candidate cancer biomarkers; Disease related genes; Predicted intracellular proteins; Human disease related genes:Congenital disorders of metabolism:Peroxisomal diseases; ENZYME proteins:Oxidoreductases; Enzymes; FDA approved drug targets:Small molecule drugs	Vesicles (Enhanced)	Fomepizole; Cannabidiol; Medical Cannabis; Nabiximols	(M136)PID FOXO PATHWAY	(M5938)HALLMARK REACTIVE OXYGEN SPECIES PATHWAY; (M5949)HALLMARK PEROXISOME; (M5948)HALLMARK BILE ACID METABOLISM	0	0	1	0	0	0	0	0	1	1	0	0	1	0	1	0	0	0	0	0	1
28796	IGLV3-21	1	0	IGLV3-21	immunoglobulin lambda variable 3-21	GO:0002377 immunoglobulin production;GO:0002440 production of molecular mediator of immune response;GO:0002250 adaptive immune response		Predicted secreted proteins					0	1	0	0	0	0	0	0	0	0	0	1	0	0	0	0	0	0	0	0	1
948	CD36	1	0	CD36	CD36 molecule	GO:0150024 oxidised low-density lipoprotein particle clearance;GO:2000332 regulation of blood microparticle formation;GO:2000334 positive regulation of blood microparticle formation		Cancer-related genes:Candidate cancer biomarkers; Potential drug targets; Disease related genes; CD markers; Human disease related genes:Congenital disorders of metabolism:Other congenital disorders of metabolism; Human disease related genes:Cardiovascular diseases:Vascular diseases; Transporters	Golgi apparatus (Enhanced)			(M5897)HALLMARK IL6 JAK STAT3 SIGNALING; (M5935)HALLMARK FATTY ACID METABOLISM; (M5905)HALLMARK ADIPOGENESIS	0	0	1	0	0	0	0	1	1	0	0	0	0	0	1	1	0	0	0	0	1
28834	IGLC7	1	0	IGLC7	immunoglobulin lambda constant 7	GO:0050853 B cell receptor signaling pathway;GO:0050851 antigen receptor-mediated signaling pathway;GO:0016064 immunoglobulin mediated immune response		Predicted intracellular proteins; Predicted secreted proteins					0	1	0	0	0	0	0	0	0	0	0	0	0	0	0	0	0	0	0	0	1
28781	IGLV5-45	1	0	IGLV5-45	immunoglobulin lambda variable 5-45	GO:0002377 immunoglobulin production;GO:0002440 production of molecular mediator of immune response;GO:0002250 adaptive immune response		Predicted secreted proteins					0	1	0	0	0	0	0	0	0	0	0	1	0	0	0	0	0	0	0	0	1
3939	LDHA	1	0	LDHA	lactate dehydrogenase A	GO:0006089 lactate metabolic process;GO:0006096 glycolytic process;GO:0006090 pyruvate metabolic process		Cancer-related genes:Candidate cancer biomarkers; Disease related genes; Predicted intracellular proteins; ENZYME proteins:Oxidoreductases; Enzymes; Human disease related genes:Congenital disorders of metabolism:Congenital disorders of carbohydrate metabolism; FDA approved drug targets:Small molecule drugs	Cytosol (Supported); Additional: Vesicles	NADH; Etheno-NAD; Nicotinamide; Oxamic Acid; Stiripentol; Copper; Artenimol	(M255)PID HIF1 TFPATHWAY; (M66)PID MYC ACTIV PATHWAY	(M5935)HALLMARK FATTY ACID METABOLISM; (M5891)HALLMARK HYPOXIA; (M5924)HALLMARK MTORC1 SIGNALING	0	0	0	0	0	0	0	0	1	0	0	0	0	1	0	0	0	0	0	0	1
2821	GPI	1	0	GPI	glucose-6-phosphate isomerase	GO:0051156 glucose 6-phosphate metabolic process;GO:0035902 response to immobilization stress;GO:0035994 response to muscle stretch		Cancer-related genes:Candidate cancer biomarkers; Potential drug targets; Disease related genes; ENZYME proteins:Isomerase; Predicted intracellular proteins; Enzymes; Human disease related genes:Cardiovascular diseases:Hematologic diseases; Predicted secreted proteins	Cytosol (Supported); Additional: Plasma membrane	alpha-D-glucose 6-phosphate; 6-phospho-D-gluconic acid; 5-phospho-D-arabinohydroxamic acid; D-glucitol 6-phosphate; 5-Phosphoarabinonic Acid; Glucose-6-Phosphate; D-erythrose 4-phosphate; Fructose-6-phosphate; Copper; Artenimol		(M5891)HALLMARK HYPOXIA; (M5924)HALLMARK MTORC1 SIGNALING; (M5936)HALLMARK OXIDATIVE PHOSPHORYLATION	0	0	0	0	0	0	0	0	1	1	0	0	0	0	1	0	0	0	0	0	1
4681	NBL1	1	0	NBL1	NBL1, DAN family BMP antagonist	GO:0038098 sequestering of BMP from receptor via BMP binding;GO:0035582 sequestering of BMP in extracellular matrix;GO:0048263 determination of dorsal identity		Predicted intracellular proteins; Predicted secreted proteins				(M5906)HALLMARK ESTROGEN RESPONSE EARLY; (M5907)HALLMARK ESTROGEN RESPONSE LATE	0	0	0	0	0	0	0	0	0	0	0	0	0	0	0	0	0	0	0	0	1
2805	GOT1	1	0	GOT1	glutamic-oxaloacetic transaminase 1	GO:0019550 glutamate catabolic process to aspartate;GO:0019551 glutamate catabolic process to 2-oxoglutarate;GO:0006106 fumarate metabolic process		ENZYME proteins:Transferases; Predicted intracellular proteins; Enzymes; Cancer-related genes:Mutated cancer genes		Pyridoxal phosphate; Aspartic acid; Glutamic acid; Cysteine; Adapalene; Maleic Acid; Copper		(M5924)HALLMARK MTORC1 SIGNALING; (M5937)HALLMARK GLYCOLYSIS	0	0	0	0	0	0	0	0	1	0	0	0	0	0	0	0	0	0	0	0	1
6251	RSU1	1	0	RSU1	Ras suppressor protein 1	GO:0010811 positive regulation of cell-substrate adhesion;GO:0010810 regulation of cell-substrate adhesion;GO:0043547 positive regulation of GTPase activity		Predicted intracellular proteins	Vesicles (Approved)			(M5915)HALLMARK APICAL JUNCTION	0	0	0	0	0	0	0	0	0	0	0	0	0	0	0	0	0	0	0	0	1
1301	COL11A1	1	0	COL11A1	collagen type XI alpha 1 chain	GO:0035989 tendon development;GO:0050910 detection of mechanical stimulus involved in sensory perception of sound;GO:0001502 cartilage condensation		Cancer-related genes:Candidate cancer biomarkers; Human disease related genes:Congenital malformations:Other congenital malformations; Disease related genes; Human disease related genes:Nervous system diseases:Ear disease; Human disease related genes:Congenital malformations:Congenital malformations of the musculoskeletal system; Human disease related genes:Musculoskeletal diseases:Skeletal disea…	Endoplasmic reticulum (Supported)		(M3005)NABA COLLAGENS; (M198)PID SYNDECAN 1 PATHWAY; (M18)PID INTEGRIN1 PATHWAY	(M5942)HALLMARK UV RESPONSE DN; (M5930)HALLMARK EPITHELIAL MESENCHYMAL TRANSITION	0	0	0	0	0	0	0	0	0	0	0	0	0	0	0	0	0	0	0	0	1
28423	IGHV3-49	1	0	IGHV3-49	immunoglobulin heavy variable 3-49	GO:0016064 immunoglobulin mediated immune response;GO:0019724 B cell mediated immunity;GO:0002449 lymphocyte mediated immunity		Predicted secreted proteins					0	1	0	0	0	0	0	0	0	0	0	0	0	0	0	0	0	0	0	0	1
7431	VIM	1	0	VIM	vimentin	GO:0071225 cellular response to muramyl dipeptide;GO:0060020 Bergmann glial cell differentiation;GO:0070307 lens fiber cell development		Predicted intracellular proteins; Human disease related genes:Nervous system diseases:Eye disease; Disease related genes	Intermediate filaments (Supported)	Artenimol; Phenethyl Isothiocyanate	(M14)PID AURORA B PATHWAY; (M220)PID CASPASE PATHWAY	(M5930)HALLMARK EPITHELIAL MESENCHYMAL TRANSITION	0	0	0	0	0	0	0	1	0	1	0	0	0	0	0	0	0	0	0	0	1
28439	IGHV3-30	1	0	IGHV3-30	immunoglobulin heavy variable 3-30	GO:0016064 immunoglobulin mediated immune response;GO:0019724 B cell mediated immunity;GO:0002449 lymphocyte mediated immunity		Predicted secreted proteins					0	1	0	0	0	0	0	0	0	0	0	0	0	0	0	0	0	0	0	0	1
8991	SELENBP1	1	0	SELENBP1	selenium binding protein 1	GO:0015031 protein transport;GO:0045184 establishment of protein localization;GO:0071705 nitrogen compound transport		Potential drug targets; Disease related genes; Predicted intracellular proteins; ENZYME proteins:Oxidoreductases; Enzymes; Human disease related genes:Congenital disorders of metabolism:Other congenital disorders of metabolism	Nucleoli (Supported)			(M5891)HALLMARK HYPOXIA; (M5945)HALLMARK HEME METABOLISM	0	0	0	0	0	0	0	0	0	0	0	0	0	0	0	0	0	0	0	0	1
3047	HBG1	1	0	HBG1	hemoglobin subunit gamma 1	GO:0015670 carbon dioxide transport;GO:0015671 oxygen transport;GO:0015669 gas transport		Predicted intracellular proteins; Human disease related genes:Cardiovascular diseases:Hematologic diseases					0	0	1	1	0	0	0	0	0	0	0	0	0	0	0	0	0	0	0	0	1
100423062	IGLL5	1	0	IGLL5	immunoglobulin lambda like polypeptide 5	GO:0016064 immunoglobulin mediated immune response;GO:0019724 B cell mediated immunity;GO:0002449 lymphocyte mediated immunity		Predicted intracellular proteins; Predicted secreted proteins					0	1	0	0	0	0	0	0	0	0	0	0	0	0	0	0	0	0	0	0	1
7415	VCP	1	0	VCP	valosin containing protein	GO:0042728 flavin-containing compound catabolic process;GO:0072389 flavin adenine dinucleotide catabolic process;GO:1903007 positive regulation of Lys63-specific deubiquitinase activity		Potential drug targets; Human disease related genes:Nervous system diseases:Neurodegenerative diseases; Disease related genes; Predicted intracellular proteins; ENZYME proteins:Hydrolases; Enzymes; Human disease related genes:Musculoskeletal diseases:Muscular diseases; Transporters:Primary Active Transporters	Cytosol;Nucleoplasm (Enhanced)	Phosphoaminophosphonic Acid-Adenylate Ester; Phenethyl Isothiocyanate			0	0	1	0	0	1	0	1	0	1	0	0	0	0	1	1	0	0	1	1	1
4256	MGP	0	1	MGP	matrix Gla protein	GO:0001502 cartilage condensation;GO:0098743 cell aggregation;GO:0030500 regulation of bone mineralization		Human disease related genes:Congenital malformations:Other congenital malformations; Predicted intracellular proteins; Disease related genes; Predicted secreted proteins		Calcium	(M65)PID FRA PATHWAY; (M3008)NABA ECM GLYCOPROTEINS; (M5884)NABA CORE MATRISOME	(M5930)HALLMARK EPITHELIAL MESENCHYMAL TRANSITION	0	0	0	0	0	0	0	0	0	0	0	0	0	0	0	0	0	0	0	0	1
5478	PPIA	1	0	PPIA	peptidylprolyl isomerase A	GO:0061944 negative regulation of protein K48-linked ubiquitination;GO:0060352 cell adhesion molecule production;GO:0061945 regulation of protein K48-linked ubiquitination		ENZYME proteins:Isomerase; Predicted intracellular proteins; Enzymes; FDA approved drug targets:Small molecule drugs; Predicted secreted proteins		Cyclosporine; Proline; (3r)-1-Acetyl-3-Methylpiperidine; Ethyl Oxo(Piperidin-1-Yl)Acetate; Sanglifehrin A; Copper; Artenimol		(M5924)HALLMARK MTORC1 SIGNALING; (M5926)HALLMARK MYC TARGETS V1; (M5937)HALLMARK GLYCOLYSIS	0	0	1	0	0	0	0	0	0	0	0	0	0	0	0	1	0	1	0	0	1
2132	EXT2	1	0	EXT2	exostosin glycosyltransferase 2	GO:0015014 heparan sulfate proteoglycan biosynthetic process, polysaccharide chain biosynthetic process;GO:0030210 heparin biosynthetic process;GO:0030202 heparin metabolic process		Potential drug targets; Human disease related genes:Congenital disorders of metabolism:Congenital disorders of glycan/glycoprotein metabolism; Disease related genes; ENZYME proteins:Transferases; Human disease related genes:Congenital malformations:Congenital malformations of the musculoskeletal system; Predicted intracellular proteins; Enzymes; Cancer-related genes	Golgi apparatus (Supported)			(M5937)HALLMARK GLYCOLYSIS	0	0	0	0	0	0	0	0	1	0	0	0	0	0	0	0	0	0	0	0	1
732	C8B	0	1	C8B	complement C8 beta chain	GO:0006957 complement activation, alternative pathway;GO:0006958 complement activation, classical pathway;GO:0002455 humoral immune response mediated by circulating immunoglobulin		Human disease related genes:Immune system diseases:Primary immunodeficiency; Disease related genes; Predicted secreted proteins		Zinc; Copper; Zinc acetate		(M5946)HALLMARK COAGULATION	0	1	0	0	1	0	0	0	0	0	0	0	0	0	0	0	0	0	0	0	1
5052	PRDX1	1	0	PRDX1	peroxiredoxin 1	GO:0019430 removal of superoxide radicals;GO:0071450 cellular response to oxygen radical;GO:0071451 cellular response to superoxide		Predicted intracellular proteins; ENZYME proteins:Oxidoreductases; Enzymes; Human disease related genes:Congenital disorders of metabolism:Congenital disorders of cofactor/vitamin metabolism; Human disease related genes:Congenital disorders of metabolism:Congenital disorders of amino acid metabolism	Mitochondria (Approved)	Zinc; Copper; Artenimol; Zinc acetate; Zinc chloride; Zinc sulfate, unspecified form	(M58)PID AR PATHWAY	(M5938)HALLMARK REACTIVE OXYGEN SPECIES PATHWAY; (M5949)HALLMARK PEROXISOME; (M5924)HALLMARK MTORC1 SIGNALING	0	1	1	0	0	0	0	0	0	1	0	0	1	0	1	0	0	0	1	0	1
1667	DEFA1	0	1	DEFA1	defensin alpha 1	GO:0051673 disruption of plasma membrane integrity in another organism;GO:0140975 disruption of cellular anatomical structure in another organism;GO:0010818 T cell chemotaxis		Cancer-related genes:Candidate cancer biomarkers; Transporters:Transporter channels and pores; Predicted secreted proteins			(M267)PID ANTHRAX PATHWAY		0	0	0	0	1	0	1	0	0	0	0	0	0	0	0	0	0	0	0	0	1
6647	SOD1	1	0	SOD1	superoxide dismutase 1	GO:0099610 action potential initiation;GO:0060087 relaxation of vascular associated smooth muscle;GO:0044557 relaxation of smooth muscle		Cancer-related genes:Candidate cancer biomarkers; Human disease related genes:Nervous system diseases:Neurodegenerative diseases; Potential drug targets; Disease related genes; Predicted intracellular proteins; ENZYME proteins:Oxidoreductases; Enzymes	Cytosol;Nucleoplasm;Plasma membrane (Supported)	Dopamine; Isoprenaline; Zinc; 5-fluorouridine; S-oxy-L-cysteine; Arimoclomol; Cannabidiol; Medical Cannabis; Nabiximols; Zinc acetate; Zinc chloride; Zinc sulfate, unspecified form	(M285)PID HNF3A PATHWAY; (M200)PID ERA GENOMIC PATHWAY	(M5938)HALLMARK REACTIVE OXYGEN SPECIES PATHWAY; (M5910)HALLMARK PROTEIN SECRETION; (M5949)HALLMARK PEROXISOME	0	0	1	0	0	1	0	0	0	0	0	0	1	0	1	0	1	0	0	0	1
325	APCS	0	1	APCS	amyloid P component, serum	GO:0044866 modulation by host of viral exo-alpha-sialidase activity;GO:0044867 modulation by host of viral catalytic activity;GO:0044869 negative regulation by host of viral exo-alpha-sialidase activity		Potential drug targets; Transporters:Transporter channels and pores; Disease related genes; Predicted secreted proteins		Zinc; Methyl 4,6-O-[(1R)-1-carboxyethylidene]-beta-D-galactopyranoside; Bis-1,2-{[(Z)-2-carboxy-2-methyl-1,3-dioxane]-5-yloxycarbamoyl}-ethane; BIS-1,2-{[(Z)-2CARBOXY-2-METHYL-1,3-DIOXANE]-5-YLOXYCARBONYL}-PIPERAZINE; Copper; Zinc acetate			1	0	0	0	1	0	0	0	0	0	0	0	0	0	0	0	0	0	0	0	1
2158	F9	0	1	F9	coagulation factor IX	GO:0031638 zymogen activation;GO:0007596 blood coagulation;GO:0050817 coagulation		Peptidases:Serine-type peptidases; Disease related genes; FDA approved drug targets:Biotech drugs; Candidate cardiovascular disease genes; ENZYME proteins:Hydrolases; Enzymes; Human disease related genes:Cardiovascular diseases:Hematologic diseases; Predicted secreted proteins		Antihemophilic factor, human recombinant; Menadione; TTP889; Turoctocog alfa; Kappadione; Coagulation factor VII human; Antihemophilic factor human; Emicizumab; Lonoctocog alfa; Moroctocog alfa; Turoctocog alfa pegol	(M3468)NABA ECM REGULATORS; (M5885)NABA MATRISOME ASSOCIATED; (M5889)NABA MATRISOME	(M5946)HALLMARK COAGULATION	0	0	0	0	1	0	0	0	0	0	1	0	0	0	0	0	0	0	0	0	1
7334	UBE2N	1	0	UBE2N	ubiquitin conjugating enzyme E2 N	GO:0033182 regulation of histone ubiquitination;GO:1902523 positive regulation of protein K63-linked ubiquitination;GO:1900044 regulation of protein K63-linked ubiquitination		Cancer-related genes:Candidate cancer biomarkers; Predicted intracellular proteins; Enzymes; ENZYME proteins:Transferases	Nucleoplasm (Supported); Additional: Nucleoli fibrillar center		(M84)PID ATM PATHWAY; (M110)PID IL1 PATHWAY	(M5923)HALLMARK PI3K AKT MTOR SIGNALING; (M5950)HALLMARK ALLOGRAFT REJECTION	0	1	0	0	0	0	0	1	0	1	0	0	0	0	0	1	0	0	1	0	1
7335	UBE2V1	1	0	UBE2V1	ubiquitin conjugating enzyme E2 V1	GO:1902523 positive regulation of protein K63-linked ubiquitination;GO:1900044 regulation of protein K63-linked ubiquitination;GO:1902916 positive regulation of protein polyubiquitination		Predicted intracellular proteins	Nucleoplasm (Enhanced)		(M110)PID IL1 PATHWAY		0	0	0	0	0	0	0	1	0	0	0	0	0	0	0	1	0	0	0	0	1
1072	CFL1	1	0	CFL1	cofilin 1	GO:0030043 actin filament fragmentation;GO:0030042 actin filament depolymerization;GO:0051014 actin filament severing		Predicted intracellular proteins	Plasma membrane (Supported)	Dodecyldimethylamine N-oxide; Copper; Artenimol	(M5060)SA FAS SIGNALING; (M1529)SA G1 AND S PHASES; (M16801)SIG REGULATION OF THE ACTIN CYTOSKELETON BY RHO GTPASES	(M5923)HALLMARK PI3K AKT MTOR SIGNALING	0	0	0	0	0	0	0	0	0	1	0	0	0	1	0	0	0	0	0	0	1
3987	LIMS1	1	0	LIMS1	LIM zinc finger domain containing 1	GO:2001046 positive regulation of integrin-mediated signaling pathway;GO:2001044 regulation of integrin-mediated signaling pathway;GO:0051894 positive regulation of focal adhesion assembly		Predicted intracellular proteins	Cytosol (Approved); Additional: Focal adhesion sites		(M71)PID ILK PATHWAY		0	0	0	0	0	0	0	0	0	0	0	0	0	0	0	0	0	1	0	0	1
51031	GLOD4	1	0	GLOD4	glyoxalase domain containing 4			Predicted intracellular proteins	Cytosol (Approved)				0	0	0	0	0	0	0	0	0	0	0	0	0	0	0	0	0	0	0	0	1
8542	APOL1	0	1	APOL1	apolipoprotein L1	GO:0051838 cytolysis by host of symbiont cells;GO:0051873 killing by host of symbiont cells;GO:0031640 killing of cells of another organism		Potential drug targets; Disease related genes; Human disease related genes:Urinary system diseases:Kidney diseases; Candidate cardiovascular disease genes; Transporters:Transporter channels and pores; Predicted secreted proteins		Zinc; Zinc acetate; Zinc chloride; Zinc sulfate, unspecified form			1	0	0	0	1	0	0	0	0	0	1	0	0	0	0	0	0	0	0	0	1
152007	GLIPR2	0	1	GLIPR2	GLI pathogenesis related 2	GO:0010718 positive regulation of epithelial to mesenchymal transition;GO:0010717 regulation of epithelial to mesenchymal transition;GO:0010634 positive regulation of epithelial cell migration		Predicted intracellular proteins	Vesicles (Uncertain); Additional: Microtubules	L-cysteic acid		(M5947)HALLMARK IL2 STAT5 SIGNALING	0	0	0	0	0	0	0	0	0	0	0	0	0	0	0	0	0	0	0	0	1
8288	EPX	0	1	EPX	eosinophil peroxidase	GO:0002215 defense response to nematode;GO:0032714 negative regulation of interleukin-5 production;GO:0010936 negative regulation of macrophage cytokine production		Potential drug targets; Disease related genes; Predicted intracellular proteins; ENZYME proteins:Oxidoreductases; Enzymes; Human disease related genes:Immune system diseases:Other immune system diseases		Melatonin			0	0	1	0	0	0	1	0	0	0	0	0	0	0	0	0	0	0	0	0	1
3512	JCHAIN	0	1	JCHAIN	joining chain of multimeric IgA and IgM	GO:0060267 positive regulation of respiratory burst;GO:0060263 regulation of respiratory burst;GO:0003094 glomerular filtration		Predicted secreted proteins		Zinc; Zinc acetate; Zinc chloride; Zinc sulfate, unspecified form			0	1	0	0	1	0	1	0	0	0	1	0	0	0	0	0	0	0	0	0	1
2212	FCGR2A	0	1	FCGR2A	Fc gamma receptor IIa	GO:0050776 regulation of immune response;GO:0002682 regulation of immune system process;GO:0007166 cell surface receptor signaling pathway		Human disease related genes:Congenital disorders of metabolism:Congenital disorders of ion transport and metabolism; FDA approved drug targets:Biotech drugs; Predicted intracellular proteins; CD markers; Human disease related genes:Immune system diseases:Allergies and autoimmune diseases	Plasma membrane (Supported); Additional: Golgi apparatus	Cetuximab; Etanercept; Human immunoglobulin G; Abciximab; Alemtuzumab; Daclizumab; Bevacizumab; Catumaxomab; Sarilumab	(M169)PID INTEGRIN2 PATHWAY; (M50)PID PTP1B PATHWAY		0	0	0	0	1	0	0	0	0	0	0	0	0	0	0	0	0	0	0	0	1
28930	IGKV1-39	1	0	IGKV1-39	immunoglobulin kappa variable 1-39	GO:0002377 immunoglobulin production;GO:0002440 production of molecular mediator of immune response;GO:0002250 adaptive immune response		Predicted secreted proteins					0	1	0	0	0	0	0	0	0	0	0	1	0	0	0	0	0	0	0	0	1
725	C4BPB	0	1	C4BPB	complement component 4 binding protein beta	GO:0009608 response to symbiont;GO:0009609 response to symbiotic bacterium;GO:0045959 negative regulation of complement activation, classical pathway		Human disease related genes:Immune system diseases:Primary immunodeficiency; Predicted secreted proteins	Golgi apparatus (Uncertain)	Zinc; Zinc acetate; Zinc chloride; Zinc sulfate, unspecified form	(M285)PID HNF3A PATHWAY	(M5941)HALLMARK UV RESPONSE UP; (M5921)HALLMARK COMPLEMENT	0	1	0	0	1	0	1	0	0	0	0	0	0	0	0	0	0	0	0	0	1
3043	HBB	1	0	HBB	hemoglobin subunit beta	GO:0030185 nitric oxide transport;GO:0015670 carbon dioxide transport;GO:0015671 oxygen transport		Disease related genes; Predicted intracellular proteins; Human disease related genes:Cardiovascular diseases:Hematologic diseases; Transporters:Transporter channels and pores; FDA approved drug targets:Small molecule drugs		Iron Dextran; Zinc; 4-Carboxycinnamic Acid; Pentaerythritol tetranitrate; 2-[(2-methoxy-5-methylphenoxy)methyl]pyridine; 4-[(5-methoxy-2-methylphenoxy)methyl]pyridine; Sebacic acid; 2-[4-({[(3,5-DICHLOROPHENYL)AMINO]CARBONYL}AMINO)PHENOXY]-2-METHYLPROPANOIC ACID; 2,6-dicarboxynaphthalene; Efaproxiral; Trimesic acid; Nitrous acid; Copper; Ferric pyrophosphate; Sodium ferric gluconate complex; Ferr…		(M5945)HALLMARK HEME METABOLISM	0	0	1	1	0	0	0	1	0	0	0	0	1	0	1	0	0	1	0	0	1
375	ARF1	1	0	ARF1	ADP ribosylation factor 1	GO:1990386 mitotic cleavage furrow ingression;GO:0036090 cleavage furrow ingression;GO:0006878 intracellular copper ion homeostasis		Potential drug targets; Disease related genes; Human disease related genes:Congenital malformations:Congenital malformations of the nervous system; Predicted intracellular proteins; ENZYME proteins:Hydrolases; Enzymes	Cytosol (Approved); Additional: Plasma membrane	1,3-Propanediol; Guanosine-3'-monophosphate-5'-diphosphate; Guanosine-5'-Triphosphate; Guanosine-5'-Diphosphate; Brefeldin A; Myristic acid; Glycerin	(M120)PID ARF6 DOWNSTREAM PATHWAY; (M1529)SA G1 AND S PHASES; (M243)PID ARF 3PATHWAY	(M5910)HALLMARK PROTEIN SECRETION; (M5923)HALLMARK PI3K AKT MTOR SIGNALING	0	0	0	0	0	0	0	0	0	0	0	0	0	0	0	0	0	0	0	0	1
3493	IGHA1	0	1	IGHA1	immunoglobulin heavy constant alpha 1	GO:0060267 positive regulation of respiratory burst;GO:0060263 regulation of respiratory burst;GO:0003094 glomerular filtration		Predicted intracellular proteins; Disease related genes; Predicted secreted proteins			(M2)PID SMAD2 3NUCLEAR PATHWAY		0	1	0	0	1	0	1	0	0	0	0	0	0	0	0	0	0	0	0	0	1
3949	LDLR	1	0	LDLR	low density lipoprotein receptor	GO:0010899 regulation of phosphatidylcholine catabolic process;GO:0061771 response to caloric restriction;GO:0090118 receptor-mediated endocytosis involved in cholesterol transport		Disease related genes; Human disease related genes:Congenital disorders of metabolism:Mitochondrial diseases; Predicted intracellular proteins; Human disease related genes:Cardiovascular diseases:Vascular diseases; Human disease related genes:Endocrine and metabolic diseases:Other endocrine and metabolic diseases; Human disease related genes:Congenital disorders of metabolism:Congenital disorders…		Porfimer sodium		(M5892)HALLMARK CHOLESTEROL HOMEOSTASIS; (M5942)HALLMARK UV RESPONSE DN; (M5890)HALLMARK TNFA SIGNALING VIA NFKB	0	0	0	0	0	0	0	0	1	0	0	0	1	0	0	0	0	0	0	0	1
28820	IGLV1-51	1	0	IGLV1-51	immunoglobulin lambda variable 1-51	GO:0002377 immunoglobulin production;GO:0002440 production of molecular mediator of immune response;GO:0002250 adaptive immune response		Predicted secreted proteins					0	1	0	0	0	0	0	0	0	0	0	1	0	0	0	0	0	0	0	0	1
81035	COLEC12	1	0	COLEC12	collectin subfamily member 12	GO:0009756 carbohydrate mediated signaling;GO:0044857 plasma membrane raft organization;GO:0034138 toll-like receptor 3 signaling pathway			Golgi apparatus;Vesicles (Approved); Additional: Cell Junctions		(M5880)NABA ECM AFFILIATED; (M5885)NABA MATRISOME ASSOCIATED; (M5889)NABA MATRISOME		0	1	0	0	0	0	0	0	0	0	0	0	0	0	0	0	0	0	0	0	1
629	CFB	0	1	CFB	complement factor B	GO:0006957 complement activation, alternative pathway;GO:0006956 complement activation;GO:0006959 humoral immune response		Potential drug targets; Peptidases:Serine-type peptidases; Disease related genes; ENZYME proteins:Hydrolases; Enzymes; Human disease related genes:Immune system diseases:Primary immunodeficiency; Human disease related genes:Cardiovascular diseases:Hematologic diseases; Human disease related genes:Nervous system diseases:Eye disease; Predicted secreted proteins	Endoplasmic reticulum;Vesicles (Approved); Additional: Cell Junctions	Zinc; 4-guanidinobenzoic acid; Diisopropylphosphono Group; MLN2222; Zinc acetate		(M5946)HALLMARK COAGULATION; (M5913)HALLMARK INTERFERON GAMMA RESPONSE; (M5921)HALLMARK COMPLEMENT	1	1	0	0	1	0	1	0	0	0	0	0	0	0	0	0	0	0	0	0	1
374897	SBSN	0	1	SBSN	suprabasin	GO:0008150 biological_process		Predicted intracellular proteins; Predicted secreted proteins	Vesicles (Approved)				0	0	0	0	0	0	0	0	0	0	0	0	0	0	0	0	0	0	0	0	1
1805	DPT	1	0	DPT	dermatopontin	GO:0030199 collagen fibril organization;GO:0030198 extracellular matrix organization;GO:0043062 extracellular structure organization		Predicted secreted proteins	Vesicles (Approved)		(M3008)NABA ECM GLYCOPROTEINS; (M5884)NABA CORE MATRISOME; (M5889)NABA MATRISOME		0	0	0	0	0	0	0	0	0	0	0	0	0	0	0	0	0	0	0	0	1
28776	IGLV7-43	1	0	IGLV7-43	immunoglobulin lambda variable 7-43	GO:0002377 immunoglobulin production;GO:0002440 production of molecular mediator of immune response;GO:0002250 adaptive immune response		Predicted secreted proteins					0	1	0	0	0	0	0	0	0	0	0	1	0	0	0	0	0	0	0	0	1
4190	MDH1	1	0	MDH1	malate dehydrogenase 1	GO:0006107 oxaloacetate metabolic process;GO:0006108 malate metabolic process;GO:0006734 NADH metabolic process		Cancer-related genes:Candidate cancer biomarkers; Potential drug targets; Disease related genes; Predicted intracellular proteins; ENZYME proteins:Oxidoreductases; Enzymes; Human disease related genes:Nervous system diseases:Epilepsy; Citric acid cycle related proteins	Centrosome;Cytosol (Supported)	NADH; Nicotinamide adenine dinucleotide phosphate; Artenimol		(M5935)HALLMARK FATTY ACID METABOLISM; (M5936)HALLMARK OXIDATIVE PHOSPHORYLATION; (M5937)HALLMARK GLYCOLYSIS	0	0	0	0	0	0	0	0	1	0	0	0	0	0	0	0	0	0	0	0	1
8359	H4C1	1	0	H4C1	H4 clustered histone 1	GO:0061644 protein localization to CENP-A containing chromatin;GO:0045653 negative regulation of megakaryocyte differentiation;GO:0071459 protein localization to chromosome, centromeric region		Predicted intracellular proteins; Disease related genes					0	0	1	0	0	0	0	0	0	1	0	0	0	0	0	0	0	0	1	0	1
10383	TUBB4B	1	0	TUBB4B	tubulin beta 4B class IVb	GO:0042267 natural killer cell mediated cytotoxicity;GO:0002228 natural killer cell mediated immunity;GO:0001909 leukocyte mediated cytotoxicity		Human disease related genes:Nervous system diseases:Eye disease; Predicted intracellular proteins; FDA approved drug targets:Small molecule drugs; Disease related genes	Microtubules (Supported); Additional: Cytokinetic bridge;Mitotic spindle	Albendazole; Mebendazole; Epothilone D; Patupilone; Oxibendazole; CYT997; Phenethyl Isothiocyanate			0	1	1	1	0	1	0	1	0	1	0	0	0	0	0	0	0	0	0	0	1
6050	RNH1	1	0	RNH1	ribonuclease/angiogenin inhibitor 1	GO:0034315 regulation of Arp2/3 complex-mediated actin nucleation;GO:0051125 regulation of actin nucleation;GO:0006402 mRNA catabolic process		Predicted intracellular proteins	Cytosol;Nucleoplasm (Enhanced)			(M5947)HALLMARK IL2 STAT5 SIGNALING	0	0	0	0	0	0	0	0	0	0	0	0	0	0	0	0	0	0	0	0	1
58	ACTA1	1	0	ACTA1	actin alpha 1, skeletal muscle	GO:0043503 skeletal muscle fiber adaptation;GO:0090131 mesenchyme migration;GO:0030240 skeletal muscle thin filament assembly		Human disease related genes:Musculoskeletal diseases:Muscular diseases; Predicted intracellular proteins; Disease related genes		Latrunculin A; Sucrose; Ulapualide A; Kabiramide C; Jaspisamide A; Tmr; 1-Methylhistidine; Phosphoaminophosphonic Acid-Adenylate Ester; Aplyronine A; Reidispongiolide A; Reidispongiolide C; Sphinxolide B; Latrunculin B	(M12)PID RHOA PATHWAY; (M220)PID CASPASE PATHWAY; (M281)PID FAK PATHWAY	(M5909)HALLMARK MYOGENESIS; (M5915)HALLMARK APICAL JUNCTION	0	0	0	0	0	0	0	0	0	0	0	0	0	0	0	0	0	0	0	0	1
28937	IGKV1-17	1	0	IGKV1-17	immunoglobulin kappa variable 1-17	GO:0002377 immunoglobulin production;GO:0002440 production of molecular mediator of immune response;GO:0002250 adaptive immune response		Predicted secreted proteins					0	1	0	0	0	0	0	0	0	0	0	1	0	0	0	0	0	0	0	0	1
8407	TAGLN2	1	0	TAGLN2	transgelin 2	GO:0007015 actin filament organization;GO:0030036 actin cytoskeleton organization;GO:0097435 supramolecular fiber organization		Predicted intracellular proteins	Cytosol (Approved); Additional: Actin filaments	Artenimol			0	0	0	0	0	0	0	0	0	0	0	0	0	0	0	0	0	0	0	0	1
5037	PEBP1	1	0	PEBP1	phosphatidylethanolamine binding protein 1	GO:0043409 negative regulation of MAPK cascade;GO:1902532 negative regulation of intracellular signal transduction;GO:0043408 regulation of MAPK cascade		Predicted intracellular proteins	Cytosol;Plasma membrane (Approved)	Copper	(M14)PID AURORA B PATHWAY; (M164)PID ERBB1 DOWNSTREAM PATHWAY	(M5951)HALLMARK SPERMATOGENESIS	0	0	0	0	0	0	0	0	0	0	0	0	0	0	0	0	0	1	0	0	1
3485	IGFBP2	0	1	IGFBP2	insulin like growth factor binding protein 2	GO:0043567 regulation of insulin-like growth factor receptor signaling pathway;GO:0042104 positive regulation of activated T cell proliferation;GO:0046006 regulation of activated T cell proliferation		Cancer-related genes:Candidate cancer biomarkers; Predicted intracellular proteins; Predicted secreted proteins	Endoplasmic reticulum (Approved)		(M3008)NABA ECM GLYCOPROTEINS; (M5884)NABA CORE MATRISOME; (M5889)NABA MATRISOME	(M5941)HALLMARK UV RESPONSE UP; (M5930)HALLMARK EPITHELIAL MESENCHYMAL TRANSITION; (M5956)HALLMARK KRAS SIGNALING DN	0	0	0	0	0	0	0	0	0	0	0	0	0	0	0	0	0	0	0	0	1
378	ARF4	1	0	ARF4	ADP ribosylation factor 4	GO:0031584 activation of phospholipase D activity;GO:0045176 apical protein localization;GO:0060996 dendritic spine development		Predicted intracellular proteins		Guanosine-5'-Diphosphate	(M164)PID ERBB1 DOWNSTREAM PATHWAY	(M5946)HALLMARK COAGULATION	0	0	0	0	0	0	0	0	0	0	0	0	0	1	0	0	0	0	0	0	1
2950	GSTP1	1	0	GSTP1	glutathione S-transferase pi 1	GO:0035732 nitric oxide storage;GO:0033484 intracellular nitric oxide homeostasis;GO:0051771 negative regulation of nitric-oxide synthase biosynthetic process		Cancer-related genes:Candidate cancer biomarkers; ENZYME proteins:Transferases; Predicted intracellular proteins; Enzymes; Human disease related genes:Cancers:Cancers of male genital organs	Cytosol;Mitochondria (Supported)	Glutathione; Troglitazone; Clozapine; Etacrynic acid; Clomipramine; (9R,10R)-9-(S-glutathionyl)-10-hydroxy-9,10-dihydrophenanthrene; S-Hydroxycysteine; Cibacron Blue; Glutathione sulfonic acid; Deoxycholic acid; S-(4-nitrobenzyl)glutathione; 2-(N-morpholino)ethanesulfonic acid; S-Hexylglutathione; Carbocisteine; Canfosfamide; Ezatiostat; Exisulind; S-NONYL-CYSTEINE; S-(4-BROMOBENZYL)CYSTEINE; Cur…			0	0	1	0	0	0	0	0	1	0	0	0	0	0	1	1	1	0	0	0	1
47	ACLY	1	0	ACLY	ATP citrate lyase	GO:0006101 citrate metabolic process;GO:0006107 oxaloacetate metabolic process;GO:0006085 acetyl-CoA biosynthetic process		Cancer-related genes:Candidate cancer biomarkers; ENZYME proteins:Transferases; Predicted intracellular proteins; Enzymes; Citric acid cycle related proteins; FDA approved drug targets:Small molecule drugs	Cytosol (Enhanced); Additional: Nucleoplasm	Bempedoic acid		(M5905)HALLMARK ADIPOGENESIS; (M5924)HALLMARK MTORC1 SIGNALING	0	0	0	0	0	0	0	0	1	0	0	0	0	0	0	0	0	0	0	0	1
5036	PA2G4	1	0	PA2G4	proliferation-associated 2G4	GO:0006364 rRNA processing;GO:0016072 rRNA metabolic process;GO:0042254 ribosome biogenesis		Predicted intracellular proteins; Peptidases:Metallopeptidases; Enzymes	Cytosol (Approved)		(M58)PID AR PATHWAY	(M5928)HALLMARK MYC TARGETS V2; (M5908)HALLMARK ANDROGEN RESPONSE; (M5925)HALLMARK E2F TARGETS	0	0	0	0	0	0	0	0	0	0	0	0	0	0	0	0	0	0	0	0	1
2876	GPX1	1	0	GPX1	glutathione peroxidase 1	GO:0009608 response to symbiont;GO:0009609 response to symbiotic bacterium;GO:0033197 response to vitamin E		Cancer-related genes:Candidate cancer biomarkers; Predicted intracellular proteins; ENZYME proteins:Oxidoreductases; Enzymes; Human disease related genes:Cardiovascular diseases:Hematologic diseases; Human disease related genes:Congenital disorders of metabolism:Congenital disorders of amino acid metabolism; Predicted secreted proteins	Cytosol (Supported)	Glutathione; Cannabidiol; Medical Cannabis; Nabiximols	(M145)PID P53 DOWNSTREAM PATHWAY	(M5902)HALLMARK APOPTOSIS	0	0	1	0	0	0	0	0	1	0	0	0	1	1	1	0	1	1	0	0	1
10627	MYL12A	1	0	MYL12A	myosin light chain 12A	GO:0070527 platelet aggregation;GO:0034109 homotypic cell-cell adhesion;GO:0030168 platelet activation		Predicted intracellular proteins		4-[4-(2,5-DIOXO-PYRROLIDIN-1-YL)-PHENYLAMINO]-4-HYDROXY-BUTYRIC ACID		(M5908)HALLMARK ANDROGEN RESPONSE	0	0	0	0	0	0	0	0	0	1	0	0	0	0	0	0	0	1	0	0	1
922	CD5L	0	1	CD5L	CD5 molecule like	GO:1903661 positive regulation of complement-dependent cytotoxicity;GO:1903659 regulation of complement-dependent cytotoxicity;GO:0030449 regulation of complement activation		Predicted secreted proteins					1	0	0	0	0	0	0	0	0	0	0	0	0	0	0	0	0	0	0	0	1
3700	ITIH4	0	1	ITIH4	inter-alpha-trypsin inhibitor heavy chain 4	GO:0030212 hyaluronan metabolic process;GO:0006953 acute-phase response;GO:0002526 acute inflammatory response		Cancer-related genes:Candidate cancer biomarkers; Predicted intracellular proteins; Predicted secreted proteins	Vesicles (Approved)	Zinc; Zinc acetate; Zinc chloride; Zinc sulfate, unspecified form	(M3468)NABA ECM REGULATORS; (M5885)NABA MATRISOME ASSOCIATED; (M5889)NABA MATRISOME	(M5934)HALLMARK XENOBIOTIC METABOLISM	1	0	0	0	0	0	0	0	0	0	0	0	0	0	0	0	0	0	0	0	1
10960	LMAN2	1	0	LMAN2	lectin, mannose binding 2	GO:0006890 retrograde vesicle-mediated transport, Golgi to endoplasmic reticulum;GO:0050766 positive regulation of phagocytosis;GO:0050764 regulation of phagocytosis		Predicted intracellular proteins; Transporters	Golgi apparatus (Supported)				0	0	0	0	0	0	0	0	0	0	0	0	0	0	0	0	0	0	0	0	1
102723170	IGHV3-64D	1	0	IGHV3-64D	immunoglobulin heavy variable 3-64D	GO:0016064 immunoglobulin mediated immune response;GO:0019724 B cell mediated immunity;GO:0002449 lymphocyte mediated immunity		Predicted secreted proteins					0	1	0	0	0	0	0	0	0	0	0	0	0	0	0	0	0	0	0	0	1
5682	PSMA1	1	0	PSMA1	proteasome 20S subunit alpha 1	GO:0002862 negative regulation of inflammatory response to antigenic stimulus;GO:0002861 regulation of inflammatory response to antigenic stimulus;GO:0050728 negative regulation of inflammatory response		Predicted intracellular proteins; Peptidases:Threonine-type peptidases; Enzymes	Nucleoplasm (Supported); Additional: Centrosome;Nuclear bodies	(3AR,6R,6AS)-6-((S)-((S)-CYCLOHEX-2-ENYL)(HYDROXY)METHYL)-6A-METHYL-4-OXO-HEXAHYDRO-2H-FURO[3,2-C]PYRROLE-6-CARBALDEHYDE		(M5926)HALLMARK MYC TARGETS V1	0	0	1	0	0	0	0	0	0	1	0	0	0	0	0	0	0	0	0	0	1
7941	PLA2G7	0	1	PLA2G7	phospholipase A2 group VII	GO:0034441 plasma lipoprotein particle oxidation;GO:0044269 glycerol ether catabolic process;GO:0062234 platelet activating factor catabolic process		Potential drug targets; Disease related genes; Candidate cardiovascular disease genes; ENZYME proteins:Hydrolases; Enzymes; Human disease related genes:Immune system diseases:Allergies and autoimmune diseases; Predicted secreted proteins		Rilapladib; (1R)-1,2,2-trimethylpropyl (R)-methylphosphinate	(M163)PID LIS1 PATHWAY	(M5921)HALLMARK COMPLEMENT	0	0	0	0	0	0	0	0	0	0	0	0	0	0	0	0	0	0	0	0	1
28299	IGKV1-5	1	0	IGKV1-5	immunoglobulin kappa variable 1-5	GO:0002377 immunoglobulin production;GO:0002440 production of molecular mediator of immune response;GO:0002250 adaptive immune response		Predicted secreted proteins					0	1	0	0	0	0	0	0	0	0	0	1	0	0	0	0	0	0	0	0	1
28906	IGKV6-21	1	0	IGKV6-21	immunoglobulin kappa variable 6-21 (non-functional)	GO:0002377 immunoglobulin production;GO:0002440 production of molecular mediator of immune response;GO:0002250 adaptive immune response		Predicted secreted proteins					0	1	0	0	0	0	0	0	0	0	0	1	0	0	0	0	0	0	0	0	1
28467	IGHV1-24	1	0	IGHV1-24	immunoglobulin heavy variable 1-24	GO:0016064 immunoglobulin mediated immune response;GO:0019724 B cell mediated immunity;GO:0002449 lymphocyte mediated immunity		Predicted secreted proteins					0	1	0	0	0	0	0	0	0	0	0	0	0	0	0	0	0	0	0	0	1
3039	HBA1	1	0	HBA1	hemoglobin subunit alpha 1	GO:0030185 nitric oxide transport;GO:0015670 carbon dioxide transport;GO:0015671 oxygen transport		Disease related genes; Predicted intracellular proteins; Human disease related genes:Cardiovascular diseases:Hematologic diseases; Transporters:Transporter channels and pores; FDA approved drug targets:Small molecule drugs					0	0	1	1	0	0	0	0	0	0	0	0	1	0	1	0	0	0	0	0	1
1991	ELANE	0	1	ELANE	elastase, neutrophil expressed	GO:0002812 biosynthetic process of antibacterial peptides active against Gram-negative bacteria;GO:0070947 neutrophil-mediated killing of fungus;GO:0002775 antimicrobial peptide production		Cancer-related genes:Candidate cancer biomarkers; Peptidases:Serine-type peptidases; Disease related genes; FDA approved drug targets:Biotech drugs; ENZYME proteins:Hydrolases; Enzymes; Human disease related genes:Immune system diseases:Primary immunodeficiency; Predicted secreted proteins		Alpha-1-proteinase inhibitor; Filgrastim; Mdl 101,146; Freselestat; Elafin	(M174)PID UPA UPAR PATHWAY; (M195)PID CMYB PATHWAY; (M3468)NABA ECM REGULATORS	(M5950)HALLMARK ALLOGRAFT REJECTION	1	1	0	0	1	0	1	0	0	0	0	0	0	0	0	0	0	0	0	0	1
28939	IGKV1-13	0	1	IGKV1-13	immunoglobulin kappa variable 1-13	GO:0002377 immunoglobulin production;GO:0002440 production of molecular mediator of immune response;GO:0002250 adaptive immune response							0	1	0	0	0	0	0	0	0	0	0	0	0	0	0	0	0	0	0	0	1
87	ACTN1	1	0	ACTN1	actinin alpha 1	GO:0051639 actin filament network formation;GO:0030220 platelet formation;GO:0036344 platelet morphogenesis		FDA approved drug targets:Biotech drugs; Predicted intracellular proteins; Human disease related genes:Cardiovascular diseases:Hematologic diseases; Disease related genes	Actin filaments;Focal adhesion sites (Approved); Additional: Cytosol;Plasma membrane	Human calcitonin; Copper	(M165)PID SYNDECAN 4 PATHWAY; (M232)PID ECADHERIN STABILIZATION PATHWAY; (M71)PID ILK PATHWAY	(M5908)HALLMARK ANDROGEN RESPONSE; (M5915)HALLMARK APICAL JUNCTION	0	0	0	0	0	0	0	0	0	1	0	0	0	0	0	0	0	0	0	0	1
8788	DLK1	1	0	DLK1	delta like non-canonical Notch ligand 1	GO:0045746 negative regulation of Notch signaling pathway;GO:0008593 regulation of Notch signaling pathway;GO:0009968 negative regulation of signal transduction		Predicted intracellular proteins	Golgi apparatus (Approved)		(M106)PID HNF3B PATHWAY; (M17)PID NOTCH PATHWAY		0	0	0	0	0	0	0	0	0	0	0	0	0	0	0	0	0	0	0	0	1
823	CAPN1	1	0	CAPN1	calpain 1	GO:0060056 mammary gland involution;GO:0097264 self proteolysis;GO:2000310 regulation of NMDA receptor activity		Potential drug targets; Disease related genes; Human disease related genes:Nervous system diseases:Other nervous and sensory system diseases; Predicted intracellular proteins; ENZYME proteins:Hydrolases; Enzymes; Peptidases:Cysteine-type peptidases	Cytosol (Supported)	4-[[(2S)-2-[[(2S)-3-Carboxy-2-hydroxypropanoyl]amino]-4-methylpentanoyl]amino]butyl-(diaminomethylidene)azanium; N-[(benzyloxy)carbonyl]-L-leucyl-N-[(1S)-3-fluoro-1-(4-hydroxybenzyl)-2-oxopropyl]-L-leucinamide; (2S)-4-METHYL-2-(3-PHENYLTHIOUREIDO)-N-((3S)-TETRAHYDRO-2-HYDROXY-3-FURANYL)PENTANAMIDE	(M50)PID PTP1B PATHWAY		0	0	0	0	0	0	0	0	0	0	0	0	0	0	0	0	0	0	1	0	1
832	CAPZB	1	0	CAPZB	capping actin protein of muscle Z-line subunit beta	GO:0051490 negative regulation of filopodium assembly;GO:0051016 barbed-end actin filament capping;GO:0051693 actin filament capping		Predicted intracellular proteins	Cytosol;Nucleoplasm (Approved); Additional: Vesicles			(M5893)HALLMARK MITOTIC SPINDLE	0	0	1	1	0	1	0	0	0	1	0	0	0	1	0	0	0	0	0	0	1
28473	IGHV1-3	1	0	IGHV1-3	immunoglobulin heavy variable 1-3	GO:0016064 immunoglobulin mediated immune response;GO:0019724 B cell mediated immunity;GO:0002449 lymphocyte mediated immunity		Predicted secreted proteins					0	1	0	0	0	0	0	0	0	0	0	0	0	0	0	0	0	0	0	0	1
2745	GLRX	1	0	GLRX	glutaredoxin	GO:0080058 protein deglutathionylation;GO:0015949 nucleobase-containing small molecule interconversion;GO:2000651 positive regulation of sodium ion transmembrane transporter activity		Predicted intracellular proteins	Cytosol;Plasma membrane (Supported)	Glutathione		(M5938)HALLMARK REACTIVE OXYGEN SPECIES PATHWAY; (M5891)HALLMARK HYPOXIA; (M5924)HALLMARK MTORC1 SIGNALING	0	0	0	0	0	0	0	0	0	0	0	0	0	0	0	0	0	0	0	0	1
327	APEH	1	0	APEH	acylaminoacyl-peptide hydrolase	GO:0006415 translational termination;GO:0050435 amyloid-beta metabolic process;GO:0032984 protein-containing complex disassembly		Predicted intracellular proteins; Peptidases:Serine-type peptidases; ENZYME proteins:Hydrolases; Enzymes	Cytosol (Enhanced)				0	0	0	0	0	0	0	0	0	0	0	0	0	0	0	0	0	0	0	0	1
7534	YWHAZ	1	0	YWHAZ	tyrosine 3-monooxygenase/tryptophan 5-monooxygenase activation protein zeta	GO:0090168 Golgi reassembly;GO:0051683 establishment of Golgi localization;GO:0048308 organelle inheritance		Predicted intracellular proteins; Transporters:Accessory Factors Involved in Transport		Phenethyl Isothiocyanate	(M199)PID P38 MK2 PATHWAY; (M182)PID IL3 PATHWAY; (M247)PID INSULIN GLUCOSE PATHWAY	(M5922)HALLMARK UNFOLDED PROTEIN RESPONSE	0	0	0	0	0	0	0	0	0	1	0	0	0	0	0	0	0	0	0	0	1
6490	PMEL	0	1	PMEL	premelanosome protein	GO:0048023 positive regulation of melanin biosynthetic process;GO:1900378 positive regulation of secondary metabolite biosynthetic process;GO:0042438 melanin biosynthetic process		FDA approved drug targets:Biotech drugs; Predicted intracellular proteins	Endoplasmic reticulum (Supported); Additional: Golgi apparatus				0	0	0	0	0	0	0	0	0	0	0	0	0	0	0	0	0	0	0	0	1
5646	PRSS3	0	1	PRSS3	serine protease 3	GO:0031638 zymogen activation;GO:0043542 endothelial cell migration;GO:0010631 epithelial cell migration		Peptidases:Serine-type peptidases; Predicted intracellular proteins; ENZYME proteins:Hydrolases; Enzymes; Predicted secreted proteins	Vesicles (Approved); Additional: Endoplasmic reticulum	4-(1,3,2-Dioxaborolan-2-Yloxy)Butan-1-Aminium; 4-Hydroxybutan-1-Aminium; 4-(Hydroxymethyl)Benzamidine; Benzamidine; Diamino-N-[3-(1,3,2-dioxaborolan-2-yloxy)propyl]methaniminium; Guanidine-3-propanol; [4-(1,3,2-Dioxaborolan-2-Yloxy)Methyl]Benzamidine; 1,3,2-Dioxaborolan-2-Ol	(M3468)NABA ECM REGULATORS; (M5885)NABA MATRISOME ASSOCIATED; (M5889)NABA MATRISOME	(M5921)HALLMARK COMPLEMENT	0	0	0	0	1	0	1	0	0	0	0	0	0	0	0	0	0	0	0	0	1
2200	FBN1	0	1	FBN1	fibrillin 1	GO:0035583 sequestering of TGFbeta in extracellular matrix;GO:0035582 sequestering of BMP in extracellular matrix;GO:2001205 negative regulation of osteoclast development		Human disease related genes:Congenital malformations:Other congenital malformations; Human disease related genes:Skin diseases:Skin and soft tissue diseases; Disease related genes; Human disease related genes:Congenital malformations:Congenital malformations of the musculoskeletal system; Human disease related genes:Congenital malformations:Congenital malformations of eye; Predicted secreted prot…	Golgi apparatus (Approved); Additional: Plasma membrane		(M212)PID INTEGRIN5 PATHWAY; (M53)PID INTEGRIN3 PATHWAY; (M18)PID INTEGRIN1 PATHWAY	(M5946)HALLMARK COAGULATION; (M5915)HALLMARK APICAL JUNCTION; (M5930)HALLMARK EPITHELIAL MESENCHYMAL TRANSITION	0	0	0	0	0	0	0	0	0	0	0	0	0	0	0	0	0	0	0	0	1
5284	PIGR	0	1	PIGR	polymeric immunoglobulin receptor	GO:0002415 immunoglobulin transcytosis in epithelial cells mediated by polymeric immunoglobulin receptor;GO:0002414 immunoglobulin transcytosis in epithelial cells;GO:0045056 transcytosis		Cancer-related genes:Candidate cancer biomarkers; Transporters; Predicted secreted proteins			(M28)PID IL4 2PATHWAY	(M5953)HALLMARK KRAS SIGNALING UP	0	1	0	0	0	0	0	0	0	0	0	0	0	0	0	0	0	0	0	0	1
2266	FGG	1	0	FGG	fibrinogen gamma chain	GO:0036345 platelet maturation;GO:0031639 plasminogen activation;GO:0034116 positive regulation of heterotypic cell-cell adhesion		Cancer-related genes:Candidate cancer biomarkers; Disease related genes; FDA approved drug targets:Biotech drugs; Candidate cardiovascular disease genes; Predicted intracellular proteins; Human disease related genes:Cardiovascular diseases:Hematologic diseases; Predicted secreted proteins	Endoplasmic reticulum (Approved)	Thrombin; Human thrombin; Thrombin alfa	(M169)PID INTEGRIN2 PATHWAY; (M257)PID EPHRINB REV PATHWAY; (M174)PID UPA UPAR PATHWAY	(M5946)HALLMARK COAGULATION	0	0	0	0	0	0	0	1	0	0	0	0	1	1	1	0	0	1	0	0	1
10694	CCT8	1	0	CCT8	chaperonin containing TCP1 subunit 8	GO:1904851 positive regulation of establishment of protein localization to telomere;GO:0070203 regulation of establishment of protein localization to telomere;GO:1904869 regulation of protein localization to Cajal body		Predicted intracellular proteins	Intermediate filaments (Approved); Additional: Cytosol;Nucleoplasm				0	0	0	0	0	0	0	0	0	0	0	0	0	0	0	0	0	0	0	0	1
2664	GDI1	1	0	GDI1	GDP dissociation inhibitor 1	GO:0090315 negative regulation of protein targeting to membrane;GO:0032482 Rab protein signal transduction;GO:0090313 regulation of protein targeting to membrane		Predicted intracellular proteins; Human disease related genes:Other diseases:Mental and behavioural disorders; Disease related genes	Cytosol;Plasma membrane (Approved)		(M16801)SIG REGULATION OF THE ACTIN CYTOSKELETON BY RHO GTPASES; (M229)PID P38 ALPHA BETA DOWNSTREAM PATHWAY; (M5193)SIG CHEMOTAXIS		0	0	0	0	0	0	0	0	0	0	0	0	0	0	1	0	0	0	0	0	1
1652	DDT	1	0	DDT	D-dopachrome tautomerase	GO:0010760 negative regulation of macrophage chemotaxis;GO:0042438 melanin biosynthetic process;GO:1905522 negative regulation of macrophage migration		Predicted intracellular proteins; Enzymes; ENZYME proteins:Lyases	Mitochondria (Approved)			(M5905)HALLMARK ADIPOGENESIS; (M5934)HALLMARK XENOBIOTIC METABOLISM	0	0	0	0	0	0	0	0	0	0	0	0	0	0	0	0	0	0	0	0	1
3543	IGLL1	1	0	IGLL1	immunoglobulin lambda like polypeptide 1	GO:0016064 immunoglobulin mediated immune response;GO:0019724 B cell mediated immunity;GO:0002449 lymphocyte mediated immunity		Disease related genes; Predicted intracellular proteins; CD markers; Human disease related genes:Immune system diseases:Primary immunodeficiency; Predicted secreted proteins	Endoplasmic reticulum (Approved)	Copper			0	1	0	0	0	0	0	0	0	0	0	0	0	0	0	0	0	0	0	0	1
3050	HBZ	1	0	HBZ	hemoglobin subunit zeta	GO:0015670 carbon dioxide transport;GO:0015671 oxygen transport;GO:0015669 gas transport		Predicted intracellular proteins	Cytosol (Approved); Additional: Nucleoplasm			(M5951)HALLMARK SPERMATOGENESIS; (M5945)HALLMARK HEME METABOLISM	0	0	1	1	0	0	0	0	0	0	0	0	0	0	0	0	0	0	0	0	1
645	BLVRB	1	0	BLVRB	biliverdin reductase B	GO:0042167 heme catabolic process;GO:0046149 pigment catabolic process;GO:0006787 porphyrin-containing compound catabolic process		Predicted intracellular proteins; FDA approved drug targets:Small molecule drugs; ENZYME proteins:Oxidoreductases; Enzymes	Cytosol (Supported); Additional: Nucleoplasm;Plasma membrane;Vesicles	Riboflavin; NADH; Biliverdine IX Alpha; Flavin mononucleotide; Nicotinamide adenine dinucleotide phosphate; Lumichrome; Mesobiliverdin IV alpha		(M5906)HALLMARK ESTROGEN RESPONSE EARLY; (M5907)HALLMARK ESTROGEN RESPONSE LATE; (M5934)HALLMARK XENOBIOTIC METABOLISM	0	0	1	0	0	0	0	0	0	0	0	0	0	0	0	0	0	0	0	0	1
5687	PSMA6	1	0	PSMA6	proteasome 20S subunit alpha 6	GO:0051092 positive regulation of NF-kappaB transcription factor activity;GO:0051091 positive regulation of DNA-binding transcription factor activity;GO:0043161 proteasome-mediated ubiquitin-dependent protein catabolic process		Human disease related genes:Cardiovascular diseases:Cardiac diseases; Predicted intracellular proteins; Peptidases:Threonine-type peptidases; Enzymes	Nucleoplasm (Supported)	(3AR,6R,6AS)-6-((S)-((S)-CYCLOHEX-2-ENYL)(HYDROXY)METHYL)-6A-METHYL-4-OXO-HEXAHYDRO-2H-FURO[3,2-C]PYRROLE-6-CARBALDEHYDE		(M5926)HALLMARK MYC TARGETS V1	0	0	1	0	0	0	0	0	0	1	0	0	0	0	0	1	0	0	0	0	1
1213	CLTC	1	0	CLTC	clathrin heavy chain	GO:1900126 negative regulation of hyaluronan biosynthetic process;GO:0150093 amyloid-beta clearance by transcytosis;GO:1900125 regulation of hyaluronan biosynthetic process		Potential drug targets; Disease related genes; Transporters:Accessory Factors Involved in Transport; Predicted intracellular proteins; Cancer-related genes:Mutational cancer driver genes; Human disease related genes:Other diseases:Mental and behavioural disorders	Endosomes;Lysosomes (Supported); Additional: Cytosol;Mitotic spindle		(M94)PID FAS PATHWAY; (M67)PID ARF6 TRAFFICKING PATHWAY	(M5910)HALLMARK PROTEIN SECRETION; (M5923)HALLMARK PI3K AKT MTOR SIGNALING	0	0	0	0	0	0	0	0	0	1	0	0	0	1	0	0	0	0	0	0	1
3547	IGSF1	1	0	IGSF1	immunoglobulin superfamily member 1	GO:0032926 negative regulation of activin receptor signaling pathway;GO:0032925 regulation of activin receptor signaling pathway;GO:0090101 negative regulation of transmembrane receptor protein serine/threonine kinase signaling pathway		Predicted intracellular proteins; Human disease related genes:Endocrine and metabolic diseases:Thyroid gland diseases; Disease related genes	Cytosol (Approved)			(M5907)HALLMARK ESTROGEN RESPONSE LATE	0	0	0	0	0	0	0	0	0	0	0	0	0	0	0	0	0	0	0	0	1
226	ALDOA	1	0	ALDOA	aldolase, fructose-bisphosphate A	GO:0030388 fructose 1,6-bisphosphate metabolic process;GO:0006000 fructose metabolic process;GO:0046716 muscle cell cellular homeostasis		Cancer-related genes:Candidate cancer biomarkers; Potential drug targets; Disease related genes; Predicted intracellular proteins; Enzymes; Human disease related genes:Congenital disorders of metabolism:Congenital disorders of carbohydrate metabolism; ENZYME proteins:Lyases	Cytosol (Approved)	Zinc; 1,6-Fructose Diphosphate (Linear Form); Dihydroxyacetone phosphate; 1,6-DI-O-PHOSPHONO-D-MANNITOL; N-(4-CHLOROPHENYL)-3-(PHOSPHONOOXY)NAPHTHALENE-2-CARBOXAMIDE; Artenimol; Zinc acetate; Zinc chloride; Zinc sulfate, unspecified form	(M255)PID HIF1 TFPATHWAY	(M5935)HALLMARK FATTY ACID METABOLISM; (M5941)HALLMARK UV RESPONSE UP; (M5891)HALLMARK HYPOXIA	0	0	0	0	0	0	0	0	1	0	0	0	0	1	0	0	0	0	0	0	1
3502	IGHG3	1	0	IGHG3	immunoglobulin heavy constant gamma 3 (G3m marker)	GO:0006958 complement activation, classical pathway;GO:0002455 humoral immune response mediated by circulating immunoglobulin;GO:0006956 complement activation		Predicted intracellular proteins; Predicted secreted proteins			(M28)PID IL4 2PATHWAY		0	1	0	0	0	0	1	0	0	0	0	0	0	0	0	0	0	0	0	0	1
28914	IGKV3-11	1	0	IGKV3-11	immunoglobulin kappa variable 3-11			Predicted secreted proteins	Plasma membrane (Approved)				0	0	0	0	0	0	0	0	0	0	0	0	0	0	0	0	0	0	0	0	1
375790	AGRN	1	0	AGRN	agrin	GO:0045887 positive regulation of synaptic assembly at neuromuscular junction;GO:1904398 positive regulation of neuromuscular junction development;GO:0008582 regulation of synaptic assembly at neuromuscular junction		Potential drug targets; Disease related genes; Transporters:Accessory Factors Involved in Transport; Human disease related genes:Nervous system diseases:Other nervous and sensory system diseases; Predicted intracellular proteins; Predicted secreted proteins	Cytosol (Approved); Additional: Plasma membrane		(M5887)NABA BASEMENT MEMBRANES; (M3008)NABA ECM GLYCOPROTEINS; (M5884)NABA CORE MATRISOME	(M5909)HALLMARK MYOGENESIS; (M5937)HALLMARK GLYCOLYSIS	0	0	0	0	0	0	0	0	1	0	0	0	0	0	1	0	0	0	0	0	1
10655	DMRT2	0	1	DMRT2	doublesex and mab-3 related transcription factor 2	GO:2000287 positive regulation of myotome development;GO:2000290 regulation of myotome development;GO:0061055 myotome development		Transcription factors:Zinc-coordinating DNA-binding domains; Predicted intracellular proteins	Nucleoli;Nucleoplasm (Approved); Additional: Centriolar satellite;Vesicles				0	0	0	0	0	0	0	0	0	0	0	0	0	0	0	0	0	0	0	0	1
1356	CP	0	1	CP	ceruloplasmin	GO:0006825 copper ion transport;GO:0006826 iron ion transport;GO:0006879 intracellular iron ion homeostasis		Cancer-related genes:Candidate cancer biomarkers; Human disease related genes:Nervous system diseases:Neurodegenerative diseases; Potential drug targets; Disease related genes; Transporters:Accessory Factors Involved in Transport; Candidate cardiovascular disease genes; Predicted intracellular proteins; ENZYME proteins:Oxidoreductases; Enzymes; Predicted secreted proteins		Calcium; Iron; Zinc; Silver; Zinc acetate; Ferrous gluconate; Ferrous succinate; Ferrous ascorbate; Ferrous fumarate; Ferrous glycine sulfate; Zinc chloride; Zinc sulfate, unspecified form	(M255)PID HIF1 TFPATHWAY	(M5891)HALLMARK HYPOXIA; (M5921)HALLMARK COMPLEMENT	0	0	0	0	0	0	0	0	0	0	0	0	0	0	0	0	0	0	0	0	1
4353	MPO	0	1	MPO	myeloperoxidase	GO:0002148 hypochlorous acid metabolic process;GO:0002149 hypochlorous acid biosynthetic process;GO:1990267 response to transition metal nanoparticle		Cancer-related genes:Candidate cancer biomarkers; Potential drug targets; Disease related genes; Cancer-related genes:Mutated cancer genes; Candidate cardiovascular disease genes; Predicted intracellular proteins; ENZYME proteins:Oxidoreductases; Enzymes; Human disease related genes:Immune system diseases:Primary immunodeficiency	Vesicles (Supported); Additional: Nucleoplasm	Mesalazine; Cefdinir; Levocarnitine; Melatonin; Nomifensine	(M196)PID IL23 PATHWAY; (M195)PID CMYB PATHWAY	(M5938)HALLMARK REACTIVE OXYGEN SPECIES PATHWAY	0	1	1	0	0	0	1	0	0	0	0	0	1	0	0	0	0	0	0	0	1
7168	TPM1	1	0	TPM1	tropomyosin 1	GO:0003065 positive regulation of heart rate by epinephrine;GO:0001996 positive regulation of heart rate by epinephrine-norepinephrine;GO:0003321 positive regulation of blood pressure by epinephrine-norepinephrine		Cancer-related genes:Candidate cancer biomarkers; Disease related genes; Candidate cardiovascular disease genes; Predicted intracellular proteins; Human disease related genes:Cardiovascular diseases:Cardiac diseases	Actin filaments (Approved); Additional: Cytosol	Artenimol; Phenethyl Isothiocyanate		(M5930)HALLMARK EPITHELIAL MESENCHYMAL TRANSITION	0	0	1	0	0	0	0	0	0	0	0	0	0	0	0	0	0	0	0	0	1
191	AHCY	1	0	AHCY	adenosylhomocysteinase	GO:0033353 S-adenosylmethionine cycle;GO:0046500 S-adenosylmethionine metabolic process;GO:0006730 one-carbon metabolic process		Potential drug targets; Disease related genes; Predicted intracellular proteins; ENZYME proteins:Hydrolases; Enzymes; Human disease related genes:Congenital disorders of metabolism:Congenital disorders of amino acid metabolism	Cytosol (Supported)	(1'R,2'S)-9-(2-Hydroxy-3'-Keto-Cyclopenten-1-yl)Adenine; 3'-Oxo-Adenosine; D-Eritadenine; Copper		(M5947)HALLMARK IL2 STAT5 SIGNALING; (M5934)HALLMARK XENOBIOTIC METABOLISM	0	0	0	0	0	0	0	0	0	0	0	0	1	0	0	0	0	0	0	0	1
1915	EEF1A1	1	0	EEF1A1	eukaryotic translation elongation factor 1 alpha 1	GO:1900022 regulation of D-erythro-sphingosine kinase activity;GO:1904714 regulation of chaperone-mediated autophagy;GO:0044829 positive regulation by host of viral genome replication		Cancer-related genes:Mutational cancer driver genes; Predicted intracellular proteins	Cytosol (Supported)	Zinc; Guanosine-5'-Diphosphate; Copper; Artenimol; Zinc acetate; Zinc chloride; Zinc sulfate, unspecified form			0	0	1	0	0	1	0	1	0	0	0	0	0	0	0	0	0	0	0	1	1
3500	IGHG1	1	0	IGHG1	immunoglobulin heavy constant gamma 1 (G1m marker)	GO:0097278 complement-dependent cytotoxicity;GO:0001788 antibody-dependent cellular cytotoxicity;GO:0001794 type IIa hypersensitivity		FDA approved drug targets:Biotech drugs; Predicted intracellular proteins; Disease related genes; Predicted secreted proteins			(M28)PID IL4 2PATHWAY		0	1	0	0	0	0	1	0	0	0	0	0	0	0	0	0	0	0	0	0	1
7533	YWHAH	1	0	YWHAH	tyrosine 3-monooxygenase/tryptophan 5-monooxygenase activation protein eta	GO:0006713 glucocorticoid catabolic process;GO:0042921 glucocorticoid receptor signaling pathway;GO:0031958 corticosteroid receptor signaling pathway		Cancer-related genes:Candidate cancer biomarkers; Predicted intracellular proteins		Phenethyl Isothiocyanate	(M199)PID P38 MK2 PATHWAY; (M247)PID INSULIN GLUCOSE PATHWAY; (M249)PID PI3KCI AKT PATHWAY	(M5949)HALLMARK PEROXISOME; (M5935)HALLMARK FATTY ACID METABOLISM; (M5915)HALLMARK APICAL JUNCTION	0	0	0	0	0	0	0	0	0	1	0	0	0	0	0	0	0	0	0	0	1
346	APOC4	0	1	APOC4	apolipoprotein C4	GO:0010890 positive regulation of sequestering of triglyceride;GO:0010889 regulation of sequestering of triglyceride;GO:0010884 positive regulation of lipid storage		Predicted secreted proteins					0	0	0	0	0	0	0	0	0	0	0	0	0	0	0	0	0	0	0	0	1
3371	TNC	0	1	TNC	tenascin C	GO:0060739 mesenchymal-epithelial cell signaling involved in prostate gland development;GO:0060447 bud outgrowth involved in lung branching;GO:0071798 response to prostaglandin D		Cancer-related genes:Candidate cancer biomarkers; Human disease related genes:Nervous system diseases:Ear disease; Disease related genes; Predicted intracellular proteins; Predicted secreted proteins			(M118)PID INTEGRIN A9B1 PATHWAY; (M165)PID SYNDECAN 4 PATHWAY; (M53)PID INTEGRIN3 PATHWAY	(M5890)HALLMARK TNFA SIGNALING VIA NFKB; (M5930)HALLMARK EPITHELIAL MESENCHYMAL TRANSITION	0	0	0	0	0	0	0	0	0	0	0	0	0	0	0	0	0	0	0	0	1
2160	F11	0	1	F11	coagulation factor XI	GO:0051919 positive regulation of fibrinolysis;GO:0031639 plasminogen activation;GO:0051917 regulation of fibrinolysis		Peptidases:Serine-type peptidases; Disease related genes; FDA approved drug targets:Biotech drugs; Candidate cardiovascular disease genes; Predicted intracellular proteins; ENZYME proteins:Hydrolases; Enzymes; Human disease related genes:Cardiovascular diseases:Hematologic diseases; Predicted secreted proteins	Vesicles (Approved)	Coagulation Factor IX (Recombinant); Human C1-esterase inhibitor; 3-Hydroxypropyl 3-[(7-carbamimidoyl-1-naphthyl)carbamoyl]benzenesulfonate; (1R)-2-[(Diaminomethylene)amino]-1-{4-[(4R)-4-(hydroxymethyl)-1,3,2-dioxaborolan-2-yl]phenyl}ethyl nicotinate; (R)-1-(4-(4-(Hydroxymethyl)-1,3,2-dioxaborolan-2-YL)phenethyl)guanidine; 6-CARBAMIMIDOYL-4-(3-HYDROXY-2-METHYL-BENZOYLAMINO)-NAPHTHALENE-2-CARBOXYL…		(M5946)HALLMARK COAGULATION; (M5934)HALLMARK XENOBIOTIC METABOLISM	0	0	0	0	1	0	0	0	0	0	0	0	0	0	0	0	0	1	0	0	1
3326	HSP90AB1	1	0	HSP90AB1	heat shock protein 90 alpha family class B member 1	GO:1901389 negative regulation of transforming growth factor beta activation;GO:1905323 telomerase holoenzyme complex assembly;GO:1902949 positive regulation of tau-protein kinase activity		Cancer-related genes:Candidate cancer biomarkers; Transporters:Accessory Factors Involved in Transport; Cancer-related genes:Mutated cancer genes; Predicted intracellular proteins; Cancer-related genes:Mutational cancer driver genes	Cytosol (Supported)	Geldanamycin; 9-Butyl-8-(3,4,5-Trimethoxybenzyl)-9h-Purin-6-Amine; Radicicol; Tanespimycin; SNX-5422; CCT-018159; 8-(6-BROMO-BENZO[1,3]DIOXOL-5-YLSULFANYL)-9-(3-ISOPROPYLAMINO-PROPYL)-ADENINE; 4-{4-[4-(3-AMINOPROPOXY)PHENYL]-1H-PYRAZOL-5-YL}-6-CHLOROBENZENE-1,3-DIOL; (5E)-14-CHLORO-15,17-DIHYDROXY-4,7,8,9,10,11-HEXAHYDRO-2-BENZOXACYCLOPENTADECINE-1,12(3H,13H)-DIONE; (5Z)-12-CHLORO-13,15-DIHYDROXY…	(M237)PID VEGFR1 2 PATHWAY	(M5926)HALLMARK MYC TARGETS V1	0	0	1	0	0	1	0	1	0	1	0	0	0	0	0	1	0	0	0	0	1
28803	IGLV3-10	1	0	IGLV3-10	immunoglobulin lambda variable 3-10	GO:0002377 immunoglobulin production;GO:0002440 production of molecular mediator of immune response;GO:0002250 adaptive immune response		Predicted secreted proteins					0	1	0	0	0	0	0	0	0	0	0	1	0	0	0	0	0	0	0	0	1
733	C8G	0	1	C8G	complement C8 gamma chain	GO:0006957 complement activation, alternative pathway;GO:0006958 complement activation, classical pathway;GO:0002455 humoral immune response mediated by circulating immunoglobulin		Human disease related genes:Immune system diseases:Primary immunodeficiency; Predicted secreted proteins		Zinc; Lauric acid; Citric acid; Zinc acetate		(M5946)HALLMARK COAGULATION	0	1	0	0	1	0	0	0	0	0	0	0	0	0	0	0	0	0	0	0	1
9446	GSTO1	1	0	GSTO1	glutathione S-transferase omega 1	GO:0014810 positive regulation of skeletal muscle contraction by regulation of release of sequestered calcium ion;GO:0014809 regulation of skeletal muscle contraction by regulation of release of sequestered calcium ion;GO:0014722 regulation of skeletal muscle contraction by calcium ion signaling		Predicted intracellular proteins; Enzymes; ENZYME proteins:Oxidoreductases; ENZYME proteins:Transferases		Glutathione		(M5947)HALLMARK IL2 STAT5 SIGNALING; (M5934)HALLMARK XENOBIOTIC METABOLISM	0	0	1	0	0	0	0	0	1	0	0	0	0	0	1	0	1	0	0	0	1
5621	PRNP	1	0	PRNP	prion protein	GO:1902938 regulation of intracellular calcium activated chloride channel activity;GO:1902951 negative regulation of dendritic spine maintenance;GO:1900449 regulation of glutamate receptor signaling pathway		Potential drug targets; Human disease related genes:Nervous system diseases:Neurodegenerative diseases; Disease related genes; CD markers; Transporters:Transporter channels and pores	Cytosol;Nuclear membrane (Approved); Additional: Vesicles	Tetracycline; Copper	(M33)PID GLYPICAN 1PATHWAY	(M5938)HALLMARK REACTIVE OXYGEN SPECIES PATHWAY; (M5947)HALLMARK IL2 STAT5 SIGNALING; (M5909)HALLMARK MYOGENESIS	0	0	1	0	0	0	0	0	0	0	0	0	0	0	1	1	0	0	0	0	1
4860	PNP	1	0	PNP	purine nucleoside phosphorylase	GO:0006738 nicotinamide riboside catabolic process;GO:0046495 nicotinamide riboside metabolic process;GO:0070637 pyridine nucleoside metabolic process		Disease related genes; ENZYME proteins:Transferases; Predicted intracellular proteins; Enzymes; Human disease related genes:Immune system diseases:Primary immunodeficiency; FDA approved drug targets:Small molecule drugs	Cytosol (Supported)	Cladribine; Didanosine; 8-azaguanine; 2,6-Diamino-(S)-9-[2-(Phosphonomethoxy)Propyl]Purine; Immucillin-G; Guanine; 2-Amino-7-[2-(2-Hydroxy-1-Hydroxymethyl-Ethylamino)-Ethyl]-1,7-Dihydro-Purin-6-One; Peldesine; 9-deazainosine; Guanosine; Ribose-1-Phosphate; (3R,4R)-3-Hydroxy-4-(hydroxymethyl)-1-[(4-oxo-4,4a,5,7a-tetrahydro-3H-pyrrolo[3,2-d]pyrimidin-7-yl)methyl]pyrrolidinium; 3'-deoxyguanosine; (2…		(M5898)HALLMARK DNA REPAIR; (M5947)HALLMARK IL2 STAT5 SIGNALING; (M5913)HALLMARK INTERFERON GAMMA RESPONSE	0	0	0	0	0	0	0	0	0	0	0	0	0	1	1	0	0	0	0	0	1
735	C9	0	1	C9	complement C9	GO:0006957 complement activation, alternative pathway;GO:0006958 complement activation, classical pathway;GO:0002455 humoral immune response mediated by circulating immunoglobulin		Disease related genes; Predicted intracellular proteins; Human disease related genes:Immune system diseases:Primary immunodeficiency; Human disease related genes:Nervous system diseases:Eye disease; Predicted secreted proteins		Copper		(M5946)HALLMARK COAGULATION; (M5921)HALLMARK COMPLEMENT	0	1	0	0	1	0	0	0	0	0	0	0	0	0	0	0	0	0	0	0	1
23406	COTL1	1	0	COTL1	coactosin like F-actin binding protein 1	GO:0050832 defense response to fungus;GO:0009620 response to fungus;GO:0030833 regulation of actin filament polymerization		Predicted intracellular proteins	Cytosol (Supported)				0	0	0	0	0	0	0	0	0	0	0	0	0	0	0	0	0	0	0	0	1
83442	SH3BGRL3	1	0	SH3BGRL3	SH3 domain binding glutamate rich protein like 3	GO:0007010 cytoskeleton organization;GO:0006996 organelle organization;GO:0016043 cellular component organization		Predicted intracellular proteins	Nuclear bodies (Approved)				0	0	0	0	0	0	0	0	0	0	0	0	0	1	0	0	0	0	0	0	1
3495	IGHD	0	1	IGHD	immunoglobulin heavy constant delta	GO:0050853 B cell receptor signaling pathway;GO:0032732 positive regulation of interleukin-1 production;GO:0032652 regulation of interleukin-1 production							0	1	0	0	1	0	0	0	0	0	0	0	0	0	0	0	0	0	0	0	1
397	ARHGDIB	1	0	ARHGDIB	Rho GDP dissociation inhibitor beta	GO:0071461 cellular response to redox state;GO:1901164 negative regulation of trophoblast cell migration;GO:0051775 response to redox state		Predicted intracellular proteins	Cytosol (Supported)		(M68)PID RHOA REG PATHWAY; (M220)PID CASPASE PATHWAY		0	0	0	0	0	0	0	0	0	1	0	0	0	0	0	0	0	0	0	0	1
57722	IGDCC4	1	0	IGDCC4	immunoglobulin superfamily DCC subclass member 4	GO:0098609 cell-cell adhesion;GO:0007155 cell adhesion;GO:0009987 cellular process			Cytosol;Nucleoplasm (Approved)				0	0	0	0	0	0	0	0	0	0	0	0	0	0	0	0	0	0	0	0	1
3251	HPRT1	1	0	HPRT1	hypoxanthine phosphoribosyltransferase 1	GO:0006178 guanine salvage;GO:0046099 guanine biosynthetic process;GO:0043103 hypoxanthine salvage		Disease related genes; ENZYME proteins:Transferases; Predicted intracellular proteins; Enzymes; Human disease related genes:Congenital disorders of metabolism:Congenital disorders of nucleotide metabolism; FDA approved drug targets:Small molecule drugs	Cytosol (Supported)	Mercaptopurine; 5-O-phosphono-alpha-D-ribofuranosyl diphosphate; 5-monophosphate-9-beta-D-ribofuranosyl xanthine; 3H-pyrazolo[4,3-d]pyrimidin-7-ol; 9-Deazaguanine	(M5493)WNT SIGNALING	(M5898)HALLMARK DNA REPAIR; (M5907)HALLMARK ESTROGEN RESPONSE LATE; (M5924)HALLMARK MTORC1 SIGNALING	0	1	0	0	0	0	0	0	0	0	0	0	0	0	0	0	0	0	0	0	1
3507	IGHM	0	1	IGHM	immunoglobulin heavy constant mu	GO:0006958 complement activation, classical pathway;GO:0002455 humoral immune response mediated by circulating immunoglobulin;GO:0006956 complement activation		Predicted intracellular proteins; Disease related genes; Predicted secreted proteins					0	1	0	0	1	0	1	0	0	0	1	0	0	0	0	0	0	0	0	0	1
7317	UBA1	1	0	UBA1	ubiquitin like modifier activating enzyme 1	GO:0006511 ubiquitin-dependent protein catabolic process;GO:0019941 modification-dependent protein catabolic process;GO:0043632 modification-dependent macromolecule catabolic process		Cancer-related genes:Candidate cancer biomarkers; Human disease related genes:Nervous system diseases:Neurodegenerative diseases; Potential drug targets; Disease related genes; Predicted intracellular proteins; ENZYME proteins:Ligase; Enzymes	Nucleoplasm (Supported); Additional: Cytosol	Hexatantalum Dodecabromide; Quercetin			0	0	0	0	0	0	0	0	0	0	0	0	0	0	0	0	0	0	0	0	1
2665	GDI2	1	0	GDI2	GDP dissociation inhibitor 2	GO:1903565 negative regulation of protein localization to cilium;GO:1903564 regulation of protein localization to cilium;GO:1902018 negative regulation of cilium assembly		Predicted intracellular proteins	Cytosol;Plasma membrane (Approved)		(M16801)SIG REGULATION OF THE ACTIN CYTOSKELETON BY RHO GTPASES; (M5193)SIG CHEMOTAXIS		0	0	0	0	0	0	0	0	0	0	0	0	0	0	0	0	0	0	0	0	1
5684	PSMA3	1	0	PSMA3	proteasome 20S subunit alpha 3	GO:0052548 regulation of endopeptidase activity;GO:0052547 regulation of peptidase activity;GO:0043161 proteasome-mediated ubiquitin-dependent protein catabolic process		Predicted intracellular proteins; Peptidases:Threonine-type peptidases; Enzymes		(3AR,6R,6AS)-6-((S)-((S)-CYCLOHEX-2-ENYL)(HYDROXY)METHYL)-6A-METHYL-4-OXO-HEXAHYDRO-2H-FURO[3,2-C]PYRROLE-6-CARBALDEHYDE; Phenethyl Isothiocyanate	(M14)PID AURORA B PATHWAY	(M5911)HALLMARK INTERFERON ALPHA RESPONSE; (M5913)HALLMARK INTERFERON GAMMA RESPONSE; (M5924)HALLMARK MTORC1 SIGNALING	0	0	1	0	0	0	0	0	0	1	0	0	0	0	0	0	0	0	0	0	1
5902	RANBP1	1	0	RANBP1	RAN binding protein 1	GO:0046604 positive regulation of mitotic centrosome separation;GO:0046602 regulation of mitotic centrosome separation;GO:0006913 nucleocytoplasmic transport		Predicted intracellular proteins	Cytosol (Enhanced)	Copper; Phenethyl Isothiocyanate	(M40)PID E2F PATHWAY	(M5925)HALLMARK E2F TARGETS; (M5926)HALLMARK MYC TARGETS V1	0	0	0	0	0	0	0	0	0	0	0	0	0	0	0	0	0	0	0	0	1
102723168	IGHV2-70D	1	0	IGHV2-70D	immunoglobulin heavy variable 2-70D	GO:0016064 immunoglobulin mediated immune response;GO:0019724 B cell mediated immunity;GO:0002449 lymphocyte mediated immunity		Predicted secreted proteins					0	1	0	0	0	0	0	0	0	0	0	0	0	0	0	0	0	0	0	0	1
1512	CTSH	0	1	CTSH	cathepsin H	GO:0060448 dichotomous subdivision of terminal units involved in lung branching;GO:0010813 neuropeptide catabolic process;GO:0010815 bradykinin catabolic process		Cancer-related genes:Candidate cancer biomarkers; Human disease related genes:Endocrine and metabolic diseases:Diabetes; Predicted intracellular proteins; ENZYME proteins:Hydrolases; Enzymes; Peptidases:Cysteine-type peptidases	Cytoplasmic bodies;Cytosol;Vesicles (Supported)	N1-(1-Dimethylcarbamoyl-2-Phenyl-Ethyl)-2-Oxo-N4-(2-Pyridin-2-Yl-Ethyl)-Succinamide; p-Toluenesulfonic acid; N-[1-Hydroxycarboxyethyl-Carbonyl]Leucylamino-2-Methyl-Butane; CARBOBENZYLOXY-(L)-LEUCINYL-(L)LEUCINYL METHOXYMETHYLKETONE	(M3468)NABA ECM REGULATORS; (M5885)NABA MATRISOME ASSOCIATED; (M5889)NABA MATRISOME	(M5946)HALLMARK COAGULATION; (M5921)HALLMARK COMPLEMENT	0	1	0	0	1	0	0	0	0	0	0	0	0	0	0	0	0	0	0	0	1
9370	ADIPOQ	0	1	ADIPOQ	adiponectin, C1Q and collagen domain containing	GO:2000477 regulation of metanephric podocyte development;GO:2000478 positive regulation of metanephric podocyte development;GO:2000534 positive regulation of renal albumin absorption		Potential drug targets; Disease related genes; Transporters:Accessory Factors Involved in Transport; Candidate cardiovascular disease genes; Human disease related genes:Congenital disorders of metabolism:Other congenital disorders of metabolism; Predicted secreted proteins			(M3008)NABA ECM GLYCOPROTEINS; (M5884)NABA CORE MATRISOME; (M5889)NABA MATRISOME	(M5905)HALLMARK ADIPOGENESIS	0	0	1	0	1	0	1	0	0	0	0	0	0	0	0	0	0	0	0	0	1
4637	MYL6	1	0	MYL6	myosin light chain 6	GO:0030049 muscle filament sliding;GO:0033275 actin-myosin filament sliding;GO:0070252 actin-mediated cell contraction		Predicted intracellular proteins					0	0	0	0	0	0	0	0	0	1	0	0	0	0	0	0	0	0	0	0	1
3306	HSPA2	1	0	HSPA2	heat shock protein family A (Hsp70) member 2	GO:0070194 synaptonemal complex disassembly;GO:0090084 negative regulation of inclusion body assembly;GO:0090083 regulation of inclusion body assembly		Cancer-related genes:Candidate cancer biomarkers; Predicted intracellular proteins	Vesicles (Approved); Additional: Nucleoplasm	Quercetin		(M5951)HALLMARK SPERMATOGENESIS; (M5941)HALLMARK UV RESPONSE UP	0	0	1	0	0	1	0	0	0	1	0	0	0	0	0	0	0	0	1	0	1
3501	IGHG2	1	0	IGHG2	immunoglobulin heavy constant gamma 2 (G2m marker)	GO:0006958 complement activation, classical pathway;GO:0002455 humoral immune response mediated by circulating immunoglobulin;GO:0006956 complement activation		FDA approved drug targets:Biotech drugs; Predicted intracellular proteins; Predicted secreted proteins					0	1	0	0	0	0	1	0	0	0	0	0	0	0	0	0	0	0	0	0	1
52	ACP1	1	0	ACP1	acid phosphatase 1			Predicted intracellular proteins; ENZYME proteins:Hydrolases; Enzymes	Nucleoplasm (Approved); Additional: Cytosol	Adenine; 4-Nitrophenyl Phosphate	(M273)PID EPHA2 FWD PATHWAY	(M5926)HALLMARK MYC TARGETS V1; (M5934)HALLMARK XENOBIOTIC METABOLISM	0	0	0	0	0	0	0	0	0	0	0	0	0	1	0	0	0	0	0	0	1
2539	G6PD	1	0	G6PD	glucose-6-phosphate dehydrogenase	GO:0010732 regulation of protein glutathionylation;GO:0010734 negative regulation of protein glutathionylation;GO:0019322 pentose biosynthetic process		Cancer-related genes:Candidate cancer biomarkers; Potential drug targets; Disease related genes; Predicted intracellular proteins; ENZYME proteins:Oxidoreductases; Enzymes; Human disease related genes:Cardiovascular diseases:Hematologic diseases; Human disease related genes:Congenital disorders of metabolism:Congenital disorders of amino acid metabolism	Cytosol (Enhanced); Additional: Centriolar satellite	Glycolic acid; Nicotinamide adenine dinucleotide phosphate; 16-Bromoepiandrosterone; Artenimol		(M5938)HALLMARK REACTIVE OXYGEN SPECIES PATHWAY; (M5924)HALLMARK MTORC1 SIGNALING; (M5937)HALLMARK GLYCOLYSIS	0	0	1	0	0	0	0	0	1	1	0	0	0	0	1	0	1	0	0	0	1
6622	SNCA	1	0	SNCA	synuclein alpha	GO:0035543 positive regulation of SNARE complex assembly;GO:0051585 negative regulation of dopamine uptake involved in synaptic transmission;GO:0051945 negative regulation of catecholamine uptake involved in synaptic transmission		Potential drug targets; Human disease related genes:Nervous system diseases:Neurodegenerative diseases; Disease related genes; Predicted intracellular proteins; Transporters:Transporter channels and pores		Resveratrol; Copper	(M275)PID ALPHA SYNUCLEIN PATHWAY	(M5945)HALLMARK HEME METABOLISM	0	0	1	0	0	1	0	0	1	0	0	0	0	0	1	0	0	0	0	0	1
28915	IGKV3-7	1	0	IGKV3-7	immunoglobulin kappa variable 3-7 (non-functional)	GO:0002377 immunoglobulin production;GO:0002440 production of molecular mediator of immune response;GO:0002250 adaptive immune response		Predicted secreted proteins	Plasma membrane (Approved)				0	1	0	0	0	0	0	0	0	0	0	1	0	0	0	0	0	0	0	0	1
203	AK1	1	0	AK1	adenylate kinase 1	GO:0006172 ADP biosynthetic process;GO:0009180 purine ribonucleoside diphosphate biosynthetic process;GO:0009136 purine nucleoside diphosphate biosynthetic process	yes	Potential drug targets; Disease related genes; ENZYME proteins:Transferases; Predicted intracellular proteins; Enzymes; Human disease related genes:Cardiovascular diseases:Hematologic diseases	Cytosol (Supported)	Bis(Adenosine)-5'-Pentaphosphate		(M5898)HALLMARK DNA REPAIR; (M5909)HALLMARK MYOGENESIS; (M5939)HALLMARK P53 PATHWAY	0	0	0	0	0	0	0	0	0	0	0	0	0	0	0	0	0	0	0	0	1
55600	ITLN1	0	1	ITLN1	intelectin 1	GO:0009624 response to nematode;GO:0070207 protein homotrimerization;GO:0070206 protein trimerization		Predicted secreted proteins			(M5880)NABA ECM AFFILIATED; (M5885)NABA MATRISOME ASSOCIATED; (M5889)NABA MATRISOME		0	0	0	0	0	0	0	0	0	0	0	0	0	0	0	0	0	0	0	0	1
10878	CFHR3	0	1	CFHR3	complement factor H related 3	GO:0006956 complement activation;GO:0006959 humoral immune response;GO:0002253 activation of immune response		Human disease related genes:Cardiovascular diseases:Hematologic diseases; Human disease related genes:Nervous system diseases:Eye disease; Disease related genes; Predicted secreted proteins					0	1	0	0	1	0	0	0	0	0	0	0	0	0	0	0	0	0	0	0	1
7001	PRDX2	1	0	PRDX2	peroxiredoxin 2	GO:0002536 respiratory burst involved in inflammatory response;GO:0002679 respiratory burst involved in defense response;GO:0019430 removal of superoxide radicals		Cancer-related genes:Candidate cancer biomarkers; Predicted intracellular proteins; ENZYME proteins:Oxidoreductases; Enzymes	Cytosol (Supported)	3-sulfino-L-alanine; N-Carbamoyl-Alanine; Copper		(M5938)HALLMARK REACTIVE OXYGEN SPECIES PATHWAY; (M5945)HALLMARK HEME METABOLISM	0	1	1	0	0	0	0	0	0	1	0	0	1	1	1	0	0	0	1	0	1
28904	IGKV1D-8	1	0	IGKV1D-8	immunoglobulin kappa variable 1D-8	GO:0002377 immunoglobulin production;GO:0002440 production of molecular mediator of immune response;GO:0002250 adaptive immune response		Predicted secreted proteins					0	1	0	0	0	0	0	0	0	0	0	1	0	0	0	0	0	0	0	0	1
471	ATIC	1	0	ATIC	5-aminoimidazole-4-carboxamide ribonucleotide formyltransferase/IMP cyclohydrolase	GO:0046452 dihydrofolate metabolic process;GO:0006189 'de novo' IMP biosynthetic process;GO:0046654 tetrahydrofolate biosynthetic process		Disease related genes; ENZYME proteins:Transferases; Predicted intracellular proteins; ENZYME proteins:Hydrolases; Enzymes; Cancer-related genes; Human disease related genes:Congenital disorders of metabolism:Congenital disorders of nucleotide metabolism; FDA approved drug targets:Small molecule drugs	Cytosol (Approved); Additional: Plasma membrane	Tetrahydrofolic acid; Methotrexate; Pemetrexed; AICA ribonucleotide; Guanosine-5'-Monophosphate; 5-monophosphate-9-beta-D-ribofuranosyl xanthine; Acid yellow 54 free acid; N-[4-([(2-Amino-4-oxo-1,4-dihydropyrido[3,2-d]pyrimidin-6-yl)methyl]{(2E)-3-[4-carbamoyl-1-(5-O-phosphono-beta-D-ribofuranosyl)-1H-imidazol-5-yl]-2-propenoyl}amino)benzoyl]-L-glutamic acid			0	0	0	0	0	0	0	0	0	0	0	0	0	0	1	0	0	0	0	0	1
11315	PARK7	1	0	PARK7	Parkinsonism associated deglycase	GO:0036471 cellular response to glyoxal;GO:0036526 peptidyl-cysteine deglycation;GO:0036527 peptidyl-arginine deglycation		Potential drug targets; Human disease related genes:Nervous system diseases:Neurodegenerative diseases; Disease related genes; Predicted intracellular proteins; ENZYME proteins:Hydrolases; Enzymes; Peptidases:Cysteine-type peptidases	Cytosol;Nucleoplasm (Supported)	Copper	(M275)PID ALPHA SYNUCLEIN PATHWAY		0	0	1	0	0	1	0	1	1	0	0	0	0	0	1	1	1	1	0	0	1
28426	IGHV3-43	1	0	IGHV3-43	immunoglobulin heavy variable 3-43	GO:0016064 immunoglobulin mediated immune response;GO:0019724 B cell mediated immunity;GO:0002449 lymphocyte mediated immunity		Predicted secreted proteins					0	1	0	0	0	0	0	0	0	0	0	0	0	0	0	0	0	0	0	0	1
5223	PGAM1	1	0	PGAM1	phosphoglycerate mutase 1	GO:0043456 regulation of pentose-phosphate shunt;GO:1902031 regulation of NADP metabolic process;GO:0006735 NADH regeneration		Candidate cardiovascular disease genes; ENZYME proteins:Isomerase; Predicted intracellular proteins; Enzymes	Nucleoplasm (Supported)	Copper; Artenimol		(M5937)HALLMARK GLYCOLYSIS	0	0	0	0	0	0	0	0	1	0	0	0	0	0	0	0	0	0	0	0	1
7837	PXDN	1	0	PXDN	peroxidasin	GO:0070831 basement membrane assembly;GO:0070207 protein homotrimerization;GO:0070206 protein trimerization		Human disease related genes:Congenital malformations:Congenital malformations of eye; Predicted intracellular proteins; Disease related genes; Predicted secreted proteins			(M3008)NABA ECM GLYCOPROTEINS; (M5884)NABA CORE MATRISOME; (M5889)NABA MATRISOME		0	0	1	0	0	0	0	0	0	0	0	0	0	0	0	0	0	0	0	0	1
51816	ADA2	0	1	ADA2	adenosine deaminase 2	GO:0046103 inosine biosynthetic process;GO:0006154 adenosine catabolic process;GO:0046102 inosine metabolic process		Potential drug targets; Disease related genes; Predicted intracellular proteins; ENZYME proteins:Hydrolases; Enzymes; Human disease related genes:Cardiovascular diseases:Vascular diseases; Predicted secreted proteins					0	0	0	0	0	0	0	0	0	0	0	0	0	0	0	0	0	0	0	0	1
3315	HSPB1	1	0	HSPB1	heat shock protein family B (small) member 1	GO:0038033 positive regulation of endothelial cell chemotaxis by VEGF-activated vascular endothelial growth factor receptor signaling pathway;GO:0038089 positive regulation of cell migration by vascular endothelial growth factor signaling pathway;GO:0099640 axo-dendritic protein transport		Cancer-related genes:Candidate cancer biomarkers; Human disease related genes:Nervous system diseases:Neurodegenerative diseases; Predicted intracellular proteins; Disease related genes	Cytosol;Plasma membrane (Enhanced)	Apatorsen; Artenimol; Phenethyl Isothiocyanate	(M199)PID P38 MK2 PATHWAY; (M229)PID P38 ALPHA BETA DOWNSTREAM PATHWAY	(M5916)HALLMARK APICAL SURFACE; (M5902)HALLMARK APOPTOSIS	0	0	0	0	0	1	0	0	0	1	0	0	0	1	0	1	0	1	0	0	1
9230	RAB11B	1	0	RAB11B	RAB11B, member RAS oncogene family	GO:0045054 constitutive secretory pathway;GO:0150093 amyloid-beta clearance by transcytosis;GO:0033572 transferrin transport		Potential drug targets; Disease related genes; Human disease related genes:Congenital malformations:Congenital malformations of the nervous system; Predicted intracellular proteins; ENZYME proteins:Hydrolases; Enzymes	Centriolar satellite;Vesicles (Approved)				0	0	0	0	0	0	0	0	0	0	0	0	0	0	0	0	0	0	0	0	1
28410	IGHV3-72	1	0	IGHV3-72	immunoglobulin heavy variable 3-72	GO:0016064 immunoglobulin mediated immune response;GO:0019724 B cell mediated immunity;GO:0002449 lymphocyte mediated immunity		Predicted secreted proteins					0	1	0	0	0	0	0	0	0	0	0	0	0	0	0	0	0	0	0	0	1
7531	YWHAE	1	0	YWHAE	tyrosine 3-monooxygenase/tryptophan 5-monooxygenase activation protein epsilon	GO:0003064 regulation of heart rate by hormone;GO:1902309 negative regulation of peptidyl-serine dephosphorylation;GO:1902308 regulation of peptidyl-serine dephosphorylation		Cancer-related genes:Candidate cancer biomarkers; Predicted intracellular proteins; Transporters:Accessory Factors Involved in Transport	Cytosol (Supported)	Fusicoccin; Phenethyl Isothiocyanate	(M199)PID P38 MK2 PATHWAY; (M247)PID INSULIN GLUCOSE PATHWAY; (M163)PID LIS1 PATHWAY	(M5893)HALLMARK MITOTIC SPINDLE; (M5926)HALLMARK MYC TARGETS V1	0	0	1	0	0	1	0	0	0	1	0	0	0	1	0	0	0	0	1	0	1
966	CD59	1	0	CD59	CD59 molecule (CD59 blood group)	GO:0001971 negative regulation of activation of membrane attack complex;GO:0001969 regulation of activation of membrane attack complex;GO:1903659 regulation of complement-dependent cytotoxicity		Cancer-related genes:Candidate cancer biomarkers; Disease related genes; Predicted intracellular proteins; CD markers; Human disease related genes:Immune system diseases:Primary immunodeficiency	Golgi apparatus;Vesicles (Uncertain)			(M5921)HALLMARK COMPLEMENT; (M5930)HALLMARK EPITHELIAL MESENCHYMAL TRANSITION	0	0	0	0	0	0	0	0	0	0	0	0	0	0	0	0	0	0	0	0	1
2822	GPLD1	0	1	GPLD1	glycosylphosphatidylinositol specific phospholipase D1	GO:0006507 GPI anchor release;GO:0071401 cellular response to triglyceride;GO:0010694 positive regulation of alkaline phosphatase activity		Predicted secreted proteins; ENZYME proteins:Hydrolases; Enzymes			(M174)PID UPA UPAR PATHWAY		0	1	0	0	1	0	0	0	0	0	0	0	0	0	0	0	0	0	0	0	1
3020	H3-3A	1	0	H3-3A	H3.3 histone A	GO:1902340 negative regulation of chromosome condensation;GO:0031508 pericentric heterochromatin formation;GO:0090230 regulation of centromere complex assembly		Disease related genes; Human disease related genes:Congenital malformations:Congenital malformations of the nervous system; Predicted intracellular proteins; Human disease related genes:Musculoskeletal diseases:Skeletal diseases; Cancer-related genes	Nucleoplasm (Supported)				0	0	1	1	0	0	0	0	0	1	0	0	0	0	0	0	0	0	1	0	1
7070	THY1	1	0	THY1	Thy-1 cell surface antigen	GO:2000298 regulation of Rho-dependent protein serine/threonine kinase activity;GO:0046549 retinal cone cell development;GO:0042670 retinal cone cell differentiation		Predicted intracellular proteins; CD markers	Nucleoplasm (Approved); Additional: Plasma membrane		(M169)PID INTEGRIN2 PATHWAY; (M159)PID AMB2 NEUTROPHILS PATHWAY; (M53)PID INTEGRIN3 PATHWAY	(M5919)HALLMARK HEDGEHOG SIGNALING; (M5916)HALLMARK APICAL SURFACE; (M5915)HALLMARK APICAL JUNCTION	0	1	0	0	0	0	0	0	0	0	0	0	0	0	0	0	0	0	0	0	1
10487	CAP1	1	0	CAP1	cyclase associated actin cytoskeleton regulatory protein 1	GO:0007190 activation of adenylate cyclase activity;GO:0019933 cAMP-mediated signaling;GO:0045762 positive regulation of adenylate cyclase activity		Predicted intracellular proteins	Cytosol (Approved)		(M7955)SIG INSULIN RECEPTOR PATHWAY IN CARDIAC MYOCYTES	(M5915)HALLMARK APICAL JUNCTION	0	0	0	0	0	0	0	0	0	1	0	0	0	0	0	0	0	0	0	0	1
28400	IGHV4-28	1	0	IGHV4-28	immunoglobulin heavy variable 4-28	GO:0016064 immunoglobulin mediated immune response;GO:0019724 B cell mediated immunity;GO:0002449 lymphocyte mediated immunity		Predicted secreted proteins					0	1	0	0	0	0	0	0	0	0	0	0	0	0	0	0	0	0	0	0	1
22918	CD93	1	0	CD93	CD93 molecule	GO:0042116 macrophage activation;GO:0002274 myeloid leukocyte activation;GO:0006909 phagocytosis		CD markers	Plasma membrane;Vesicles (Approved)				0	0	0	0	0	0	0	0	0	0	0	0	0	0	0	0	0	0	0	0	1
3250	HPR	0	1	HPR	haptoglobin-related protein			Predicted secreted proteins; Peptidases:Serine-type peptidases; Enzymes	Vesicles (Approved)	Zinc; Copper; Zinc acetate			0	0	0	0	0	0	0	0	0	0	1	0	0	0	0	0	0	0	0	0	1
5230	PGK1	1	0	PGK1	phosphoglycerate kinase 1	GO:0031639 plasminogen activation;GO:0006735 NADH regeneration;GO:0061621 canonical glycolysis	yes	Potential drug targets; Disease related genes; ENZYME proteins:Transferases; Predicted intracellular proteins; Enzymes; Human disease related genes:Cardiovascular diseases:Hematologic diseases		Adenosine-5'-[Beta, Gamma-Methylene]Triphosphate; 3-phospho-D-glyceric acid; Copper; Artenimol	(M44)PID HIF2PATHWAY; (M255)PID HIF1 TFPATHWAY	(M5891)HALLMARK HYPOXIA; (M5924)HALLMARK MTORC1 SIGNALING; (M5926)HALLMARK MYC TARGETS V1	0	0	0	0	0	0	0	0	1	0	0	0	0	1	0	0	0	1	0	0	1
1289	COL5A1	1	0	COL5A1	collagen type V alpha 1 chain	GO:0045112 integrin biosynthetic process;GO:1903225 negative regulation of endodermal cell differentiation;GO:0035989 tendon development		Human disease related genes:Congenital malformations:Congenital malformations of skin; Predicted secreted proteins; Disease related genes; Cancer-related genes:Mutated cancer genes	Vesicles (Approved)		(M3005)NABA COLLAGENS; (M198)PID SYNDECAN 1 PATHWAY; (M236)PID DELTA NP63 PATHWAY	(M5891)HALLMARK HYPOXIA; (M5930)HALLMARK EPITHELIAL MESENCHYMAL TRANSITION; (M5937)HALLMARK GLYCOLYSIS	0	0	0	0	0	0	0	0	0	0	0	0	0	0	0	0	0	0	0	0	1
4153	MBL2	0	1	MBL2	mannose binding lectin 2	GO:0008228 opsonization;GO:0001867 complement activation, lectin pathway;GO:1903028 positive regulation of opsonization		Human disease related genes:Immune system diseases:Primary immunodeficiency; Predicted secreted proteins		O3-Sulfonylgalactose; Methyl alpha-D-mannoside; 4-(Hydrogen sulfate)-beta-D-galactopyranose; Methyl beta-L-fucopyranoside; N-acetyl-alpha-neuraminic acid; alpha-L-methyl-fucose; Alpha-Methyl-N-Acetyl-D-Glucosamine	(M5880)NABA ECM AFFILIATED; (M5885)NABA MATRISOME ASSOCIATED; (M5889)NABA MATRISOME	(M5946)HALLMARK COAGULATION; (M5934)HALLMARK XENOBIOTIC METABOLISM; (M5950)HALLMARK ALLOGRAFT REJECTION	1	1	1	0	1	0	1	0	0	0	0	0	0	0	0	0	0	0	0	0	1
11026	LILRA3	0	1	LILRA3	leukocyte immunoglobulin like receptor A3	GO:0019221 cytokine-mediated signaling pathway;GO:0002250 adaptive immune response;GO:0071345 cellular response to cytokine stimulus							0	1	0	0	0	0	0	0	0	0	0	0	0	0	0	0	0	0	0	0	1
28404	IGHV3-38-3	1	0	IGHV3-38-3	immunoglobulin heavy variable 3-38-3 (non-functional)	GO:0016064 immunoglobulin mediated immune response;GO:0019724 B cell mediated immunity;GO:0002449 lymphocyte mediated immunity							0	1	0	0	0	0	0	0	0	0	0	0	0	0	0	0	0	0	0	0	1
3049	HBQ1	1	0	HBQ1	hemoglobin subunit theta 1	GO:0015671 oxygen transport;GO:0015669 gas transport;GO:0042744 hydrogen peroxide catabolic process		Predicted intracellular proteins	Lipid droplets (Approved)			(M5945)HALLMARK HEME METABOLISM	0	0	1	1	0	0	0	0	0	0	0	0	0	0	0	0	0	0	0	0	1
3145	HMBS	1	0	HMBS	hydroxymethylbilane synthase	GO:0006782 protoporphyrinogen IX biosynthetic process;GO:0046501 protoporphyrinogen IX metabolic process;GO:0006783 heme biosynthetic process		Potential drug targets; Disease related genes; ENZYME proteins:Transferases; Predicted intracellular proteins; Enzymes; Human disease related genes:Congenital disorders of metabolism:Congenital disorders of cofactor/vitamin metabolism	Lipid droplets (Approved)			(M5924)HALLMARK MTORC1 SIGNALING; (M5945)HALLMARK HEME METABOLISM	0	0	0	0	0	0	0	0	0	0	0	0	0	0	0	0	0	0	0	0	1
6291	SAA4	0	1	SAA4	serum amyloid A4, constitutive	GO:0006953 acute-phase response;GO:0002526 acute inflammatory response;GO:0006954 inflammatory response		Predicted secreted proteins					1	0	0	0	0	0	0	0	0	0	0	0	1	0	0	0	0	0	0	0	1
3240	HP	0	1	HP	haptoglobin	GO:2000296 negative regulation of hydrogen peroxide catabolic process;GO:2000295 regulation of hydrogen peroxide catabolic process;GO:0010727 negative regulation of hydrogen peroxide metabolic process		Cancer-related genes:Candidate cancer biomarkers; Potential drug targets; Peptidases:Serine-type peptidases; Disease related genes; Enzymes; Predicted secreted proteins	Vesicles (Approved)	Zinc chloride; Zinc sulfate, unspecified form			1	0	1	0	0	0	1	0	0	0	1	0	0	0	0	0	0	0	0	0	1
1973	EIF4A1	1	0	EIF4A1	eukaryotic translation initiation factor 4A1	GO:0002183 cytoplasmic translational initiation;GO:0006413 translational initiation;GO:0002181 cytoplasmic translation		Predicted intracellular proteins; ENZYME proteins:Hydrolases; Enzymes	Cytosol (Approved)	Copper	(M121)PID MTOR 4PATHWAY; (M66)PID MYC ACTIV PATHWAY	(M5922)HALLMARK UNFOLDED PROTEIN RESPONSE; (M5926)HALLMARK MYC TARGETS V1	0	0	0	0	0	0	0	1	0	1	0	0	0	0	0	0	0	0	0	0	1
4830	NME1	1	0	NME1	NME/NM23 nucleoside diphosphate kinase 1	GO:0006228 UTP biosynthetic process;GO:0006183 GTP biosynthetic process;GO:0046051 UTP metabolic process	yes	Cancer-related genes:Candidate cancer biomarkers; Predicted intracellular proteins; Enzymes; ENZYME proteins:Transferases	Cytosol (Supported)	Zinc; 2'-Deoxyguanosine-5'-Triphosphate; Selenocysteine; 2',3'-Dehydro-2',3'-Deoxy-Thymidine 5'-Diphosphate; Adenosine Phosphonoacetic Acid; Stavudine triphosphate; Thymidine-5'- Diphosphate; 2'-Deoxyguanosine-5'-Diphosphate; 2',3'-dideoxy-3'-fluoro-urididine-5'-diphosphate; Guanosine-5'-Diphosphate; 3'-Deoxy 3'-Amino Adenosine-5'-Diphosphate; Zidovudine diphosphate; Copper; Zinc acetate; Zinc ch…	(M120)PID ARF6 DOWNSTREAM PATHWAY; (M83)PID CDC42 REG PATHWAY; (M156)PID ECADHERIN NASCENT AJ PATHWAY	(M5898)HALLMARK DNA REPAIR; (M5925)HALLMARK E2F TARGETS; (M5926)HALLMARK MYC TARGETS V1	0	0	0	0	0	0	0	0	0	0	0	0	0	0	0	0	0	0	0	0	1
283	ANG	0	1	ANG	angiogenin	GO:0032431 activation of phospholipase A2 activity;GO:0032430 positive regulation of phospholipase A2 activity;GO:0006651 diacylglycerol biosynthetic process		Cancer-related genes:Candidate cancer biomarkers; Human disease related genes:Nervous system diseases:Neurodegenerative diseases; Disease related genes; Predicted secreted proteins	Mitotic chromosome;Nucleoli;Nucleoli rim (Approved); Additional: Actin filaments			(M5946)HALLMARK COAGULATION; (M5921)HALLMARK COMPLEMENT; (M5937)HALLMARK GLYCOLYSIS	0	0	0	0	1	0	1	0	0	0	0	0	0	0	0	0	0	0	1	0	1
2729	GCLC	1	0	GCLC	glutamate-cysteine ligase catalytic subunit	GO:0097069 cellular response to thyroxine stimulus;GO:1904387 cellular response to L-phenylalanine derivative;GO:2000490 negative regulation of hepatic stellate cell activation		Potential drug targets; Disease related genes; Human disease related genes:Cardiovascular diseases:Cardiac diseases; Predicted intracellular proteins; ENZYME proteins:Ligase; Enzymes; Human disease related genes:Cardiovascular diseases:Hematologic diseases; Human disease related genes:Congenital disorders of metabolism:Congenital disorders of amino acid metabolism	Nucleoplasm (Approved); Additional: Cytosol;Nucleoli	Glutamic acid; Cysteine		(M5938)HALLMARK REACTIVE OXYGEN SPECIES PATHWAY; (M5924)HALLMARK MTORC1 SIGNALING; (M5934)HALLMARK XENOBIOTIC METABOLISM	0	0	1	0	0	1	0	0	1	0	0	0	0	0	1	1	1	0	0	0	1
7167	TPI1	1	0	TPI1	triosephosphate isomerase 1	GO:0019242 methylglyoxal biosynthetic process;GO:0046166 glyceraldehyde-3-phosphate biosynthetic process;GO:0019682 glyceraldehyde-3-phosphate metabolic process		Cancer-related genes:Candidate cancer biomarkers; Potential drug targets; Disease related genes; ENZYME proteins:Isomerase; Predicted intracellular proteins; Enzymes; Human disease related genes:Cardiovascular diseases:Hematologic diseases; ENZYME proteins:Lyases	Nucleoplasm (Approved)	Zinc; N-Hydroxy-4-Phosphono-Butanamide; 2-Phosphoglycolic Acid; Phosphoglycolohydroxamic Acid; 3-(2-Benzothiazolylthio)-1-Propanesulfonic Acid; [2(Formyl-Hydroxy-Amino)-Ethyl]-Phosphonic Acid; 5-fluorotryptophan; 2-Carboxyethylphosphonic Acid; tert-butanol; Dihydroxyacetone phosphate; 1,4-Dithiothreitol; 3-phospho-D-glyceric acid; 3-(BUTYLSULPHONYL)-PROPANOIC ACID; Artenimol; Zinc acetate; Zinc c…		(M5891)HALLMARK HYPOXIA; (M5924)HALLMARK MTORC1 SIGNALING; (M5937)HALLMARK GLYCOLYSIS	0	0	0	0	0	0	0	0	1	0	0	0	0	0	0	0	1	0	0	0	1
5627	PROS1	0	1	PROS1	protein S	GO:0042730 fibrinolysis;GO:0030195 negative regulation of blood coagulation;GO:1900047 negative regulation of hemostasis		Disease related genes; Candidate cardiovascular disease genes; Predicted intracellular proteins; Human disease related genes:Cardiovascular diseases:Hematologic diseases; Human disease related genes:Cardiovascular diseases:Vascular diseases; FDA approved drug targets:Small molecule drugs; Predicted secreted proteins		Drotrecogin alfa; Menadione; Sodium tetradecyl sulfate; Kappadione		(M5946)HALLMARK COAGULATION; (M5934)HALLMARK XENOBIOTIC METABOLISM	0	0	0	0	1	0	0	0	0	0	0	0	0	0	0	0	0	0	0	0	1
3029	HAGH	1	0	HAGH	hydroxyacylglutathione hydrolase	GO:0019243 methylglyoxal catabolic process to D-lactate via S-lactoyl-glutathione;GO:0051596 methylglyoxal catabolic process;GO:0061727 methylglyoxal catabolic process to lactate		Predicted intracellular proteins; ENZYME proteins:Hydrolases; Enzymes		Glutathione; S-(N-hydroxy-N-bromophenylcarbamoyl)glutathione	(M19)PID P73PATHWAY	(M5945)HALLMARK HEME METABOLISM	0	0	0	0	0	0	0	0	1	0	0	0	0	0	0	0	1	0	0	0	1
116844	LRG1	0	1	LRG1	leucine rich alpha-2-glycoprotein 1	GO:0051546 keratinocyte migration;GO:0060054 positive regulation of epithelial cell proliferation involved in wound healing;GO:0035313 wound healing, spreading of epidermal cells		Predicted secreted proteins	Vesicles (Approved)	Copper	(M3008)NABA ECM GLYCOPROTEINS; (M5884)NABA CORE MATRISOME; (M5889)NABA MATRISOME		1	0	0	0	0	0	1	0	0	0	0	0	0	0	0	0	0	0	0	0	1
1272	CNTN1	1	0	CNTN1	contactin 1	GO:0032289 central nervous system myelin formation;GO:0032288 myelin assembly;GO:0022010 central nervous system myelination		Human disease related genes:Musculoskeletal diseases:Muscular diseases; Predicted intracellular proteins; Disease related genes			(M17)PID NOTCH PATHWAY	(M5915)HALLMARK APICAL JUNCTION	0	0	0	0	0	0	0	0	0	0	0	0	0	0	0	0	0	0	0	0	1
12	SERPINA3	0	1	SERPINA3	serpin family A member 3	GO:0030277 maintenance of gastrointestinal epithelium;GO:0010669 epithelial structure maintenance;GO:0006953 acute-phase response		Cancer-related genes:Candidate cancer biomarkers; Candidate cardiovascular disease genes; Predicted intracellular proteins; Predicted secreted proteins		Zinc; Zinc acetate; Zinc chloride; Zinc sulfate, unspecified form	(M3468)NABA ECM REGULATORS; (M5885)NABA MATRISOME ASSOCIATED; (M5889)NABA MATRISOME	(M5907)HALLMARK ESTROGEN RESPONSE LATE; (M5953)HALLMARK KRAS SIGNALING UP	1	0	0	0	0	0	0	0	0	0	0	0	1	0	0	0	0	0	0	0	1

## Sheet: H. Enrichment output
GroupID	Category	Term	Description	LogP	Log(q-value)	Genes	Symbols	InTerm_InList
1_Summary	GO Biological Processes	GO:0002526	acute inflammatory response	-11.261	-6.91457	12,325,1401,1991,2214,3240,3700,3929,4153,5004,5005,6288,6291,9332,922,6401,629,731,3699,8542,116844	SERPINA3,APCS,CRP,ELANE,FCGR3A,HP,ITIH4,LBP,MBL2,ORM1,ORM2,SAA1,SAA4,CD163,CD5L,SELE,CFB,C8A,ITIH3,APOL1,LRG1	21/-
1_Member	GO Biological Processes	GO:0002526	acute inflammatory response	-11.261	-6.91457	12,325,1401,1991,2214,3240,3700,3929,4153,5004,5005,6288,6291,9332	SERPINA3,APCS,CRP,ELANE,FCGR3A,HP,ITIH4,LBP,MBL2,ORM1,ORM2,SAA1,SAA4,CD163	14/28
1_Member	GO Biological Processes	GO:0006953	acute-phase response	-10.5784	-6.53294	12,325,1401,3240,3700,3929,4153,5004,5005,6288,6291,9332	SERPINA3,APCS,CRP,HP,ITIH4,LBP,MBL2,ORM1,ORM2,SAA1,SAA4,CD163	12/21
1_Member	GO Biological Processes	GO:0006954	inflammatory response	-5.06772	-2.17593	12,325,922,1401,1991,2214,3240,3700,3929,4153,5004,5005,6288,6291,6401,9332	SERPINA3,APCS,CD5L,CRP,ELANE,FCGR3A,HP,ITIH4,LBP,MBL2,ORM1,ORM2,SAA1,SAA4,SELE,CD163	16/94
1_Member	WikiPathways	WP5115	Network map of SARS-CoV-2 signaling pathway	-4.01772	-1.41944	629,731,1401,3240,3699,3700,3929,6288,8542,9332,116844	CFB,C8A,CRP,HP,ITIH3,ITIH4,LBP,SAA1,APOL1,CD163,LRG1	11/58
2_Summary	GO Biological Processes	GO:0002250	adaptive immune response	-10.3394	-5.99297	722,725,729,731,732,733,735,1512,2214,2243,2244,2267,3251,3383,3493,3495,3500,3501,3502,3503,3507,3512,3514,3539,3543,4153,11026,28299,28400,28404,28410,28414,28423,28426,28432,28439,28461,28466,28467,28473,28773,28776,28781,28791,28796,28803,28815,28820,28826,28834,28904,28906,28908,28915,28920,28930,28935,28937,28939,28942,51752,100423062,102723168,102723170,5052,10383,203068,1991,5730,629,1401…	C4BPA,C4BPB,C6,C8A,C8B,C8G,C9,CTSH,FCGR3A,FGA,FGB,FGL1,HPRT1,ICAM1,IGHA1,IGHD,IGHG1,IGHG2,IGHG3,IGHG4,IGHM,JCHAIN,IGKC,IGLC3,IGLL1,MBL2,LILRA3,IGKV1-5,IGHV4-28,IGHV3-38-3,IGHV3-72,IGHV3-64,IGHV3-49,IGHV3-43,IGHV3-35,IGHV3-30,IGHV1-69,IGHV1-45,IGHV1-24,IGHV1-3,IGLV9-49,IGLV7-43,IGLV5-45,IGLV3-27,IGLV3-21,IGLV3-10,IGLV2-14,IGLV1-51,IGLV1-36,IGLC7,IGKV1D-8,IGKV6-21,IGKV4-1,IGKV3-7,IGKV2-29,IGKV1-39,…	80/-
2_Member	GO Biological Processes	GO:0002250	adaptive immune response	-10.3394	-5.99297	722,725,729,731,732,733,735,1512,2214,2243,2244,2267,3251,3383,3493,3495,3500,3501,3502,3503,3507,3512,3514,3539,3543,4153,11026,28299,28400,28404,28410,28414,28423,28426,28432,28439,28461,28466,28467,28473,28773,28776,28781,28791,28796,28803,28815,28820,28826,28834,28904,28906,28908,28915,28920,28930,28935,28937,28939,28942,51752,100423062,102723168,102723170	C4BPA,C4BPB,C6,C8A,C8B,C8G,C9,CTSH,FCGR3A,FGA,FGB,FGL1,HPRT1,ICAM1,IGHA1,IGHD,IGHG1,IGHG2,IGHG3,IGHG4,IGHM,JCHAIN,IGKC,IGLC3,IGLL1,MBL2,LILRA3,IGKV1-5,IGHV4-28,IGHV3-38-3,IGHV3-72,IGHV3-64,IGHV3-49,IGHV3-43,IGHV3-35,IGHV3-30,IGHV1-69,IGHV1-45,IGHV1-24,IGHV1-3,IGLV9-49,IGLV7-43,IGLV5-45,IGLV3-27,IGLV3-21,IGLV3-10,IGLV2-14,IGLV1-51,IGLV1-36,IGLC7,IGKV1D-8,IGKV6-21,IGKV4-1,IGKV3-7,IGKV2-29,IGKV1-39,…	64/158
2_Member	GO Biological Processes	GO:0002449	lymphocyte mediated immunity	-7.69648	-3.95207	722,725,729,731,732,733,735,1512,2214,3251,3383,3493,3495,3500,3501,3502,3503,3507,3514,3539,3543,4153,5052,10383,28400,28404,28410,28414,28423,28426,28432,28439,28461,28466,28467,28473,28834,203068,100423062,102723168,102723170	C4BPA,C4BPB,C6,C8A,C8B,C8G,C9,CTSH,FCGR3A,HPRT1,ICAM1,IGHA1,IGHD,IGHG1,IGHG2,IGHG3,IGHG4,IGHM,IGKC,IGLC3,IGLL1,MBL2,PRDX1,TUBB4B,IGHV4-28,IGHV3-38-3,IGHV3-72,IGHV3-64,IGHV3-49,IGHV3-43,IGHV3-35,IGHV3-30,IGHV1-69,IGHV1-45,IGHV1-24,IGHV1-3,IGLC7,TUBB,IGLL5,IGHV2-70D,IGHV3-64D	41/94
2_Member	GO Biological Processes	GO:0002443	leukocyte mediated immunity	-7.06771	-3.56634	722,725,729,731,732,733,735,1512,1991,2214,3251,3383,3493,3495,3500,3501,3502,3503,3507,3514,3539,3543,4153,5052,5730,10383,28400,28404,28410,28414,28423,28426,28432,28439,28461,28466,28467,28473,28834,203068,100423062,102723168,102723170	C4BPA,C4BPB,C6,C8A,C8B,C8G,C9,CTSH,ELANE,FCGR3A,HPRT1,ICAM1,IGHA1,IGHD,IGHG1,IGHG2,IGHG3,IGHG4,IGHM,IGKC,IGLC3,IGLL1,MBL2,PRDX1,PTGDS,TUBB4B,IGHV4-28,IGHV3-38-3,IGHV3-72,IGHV3-64,IGHV3-49,IGHV3-43,IGHV3-35,IGHV3-30,IGHV1-69,IGHV1-45,IGHV1-24,IGHV1-3,IGLC7,TUBB,IGLL5,IGHV2-70D,IGHV3-64D	43/105
2_Member	GO Biological Processes	GO:0002460	adaptive immune response based on somatic recombination of immune receptors built from immunoglobulin superfamily domains	-6.53405	-3.13204	722,725,729,731,732,733,735,1512,2214,3251,3383,3493,3495,3500,3501,3502,3503,3507,3514,3539,3543,4153,28400,28404,28410,28414,28423,28426,28432,28439,28461,28466,28467,28473,28834,100423062,102723168,102723170	C4BPA,C4BPB,C6,C8A,C8B,C8G,C9,CTSH,FCGR3A,HPRT1,ICAM1,IGHA1,IGHD,IGHG1,IGHG2,IGHG3,IGHG4,IGHM,IGKC,IGLC3,IGLL1,MBL2,IGHV4-28,IGHV3-38-3,IGHV3-72,IGHV3-64,IGHV3-49,IGHV3-43,IGHV3-35,IGHV3-30,IGHV1-69,IGHV1-45,IGHV1-24,IGHV1-3,IGLC7,IGLL5,IGHV2-70D,IGHV3-64D	38/91
2_Member	GO Biological Processes	GO:0016064	immunoglobulin mediated immune response	-6.47851	-3.13204	722,725,729,731,732,733,735,2214,3493,3495,3500,3501,3502,3503,3507,3514,3539,3543,4153,28400,28404,28410,28414,28423,28426,28432,28439,28461,28466,28467,28473,28834,100423062,102723168,102723170	C4BPA,C4BPB,C6,C8A,C8B,C8G,C9,FCGR3A,IGHA1,IGHD,IGHG1,IGHG2,IGHG3,IGHG4,IGHM,IGKC,IGLC3,IGLL1,MBL2,IGHV4-28,IGHV3-38-3,IGHV3-72,IGHV3-64,IGHV3-49,IGHV3-43,IGHV3-35,IGHV3-30,IGHV1-69,IGHV1-45,IGHV1-24,IGHV1-3,IGLC7,IGLL5,IGHV2-70D,IGHV3-64D	35/81
2_Member	GO Biological Processes	GO:0019724	B cell mediated immunity	-6.47851	-3.13204	722,725,729,731,732,733,735,2214,3493,3495,3500,3501,3502,3503,3507,3514,3539,3543,4153,28400,28404,28410,28414,28423,28426,28432,28439,28461,28466,28467,28473,28834,100423062,102723168,102723170	C4BPA,C4BPB,C6,C8A,C8B,C8G,C9,FCGR3A,IGHA1,IGHD,IGHG1,IGHG2,IGHG3,IGHG4,IGHM,IGKC,IGLC3,IGLL1,MBL2,IGHV4-28,IGHV3-38-3,IGHV3-72,IGHV3-64,IGHV3-49,IGHV3-43,IGHV3-35,IGHV3-30,IGHV1-69,IGHV1-45,IGHV1-24,IGHV1-3,IGLC7,IGLL5,IGHV2-70D,IGHV3-64D	35/81
2_Member	GO Biological Processes	GO:0002252	immune effector process	-5.61789	-2.38537	629,722,725,729,731,732,733,735,1401,1512,1991,2214,3251,3383,3493,3495,3500,3501,3502,3503,3507,3514,3539,3543,3929,4153,4353,5052,5730,7001,10383,10878,28400,28404,28410,28414,28423,28426,28432,28439,28461,28466,28467,28473,28834,203068,100423062,102723168,102723170	CFB,C4BPA,C4BPB,C6,C8A,C8B,C8G,C9,CRP,CTSH,ELANE,FCGR3A,HPRT1,ICAM1,IGHA1,IGHD,IGHG1,IGHG2,IGHG3,IGHG4,IGHM,IGKC,IGLC3,IGLL1,LBP,MBL2,MPO,PRDX1,PTGDS,PRDX2,TUBB4B,CFHR3,IGHV4-28,IGHV3-38-3,IGHV3-72,IGHV3-64,IGHV3-49,IGHV3-43,IGHV3-35,IGHV3-30,IGHV1-69,IGHV1-45,IGHV1-24,IGHV1-3,IGLC7,TUBB,IGLL5,IGHV2-70D,IGHV3-64D	49/139
2_Member	GO Biological Processes	GO:0050853	B cell receptor signaling pathway	-4.9807	-1.86468	3493,3495,3500,3501,3502,3503,3507,3514,3539,28834	IGHA1,IGHD,IGHG1,IGHG2,IGHG3,IGHG4,IGHM,IGKC,IGLC3,IGLC7	10/13
2_Member	GO Biological Processes	GO:0050851	antigen receptor-mediated signaling pathway	-4.87053	-1.80282	3493,3495,3500,3501,3502,3503,3507,3514,3539,7070,7334,28834	IGHA1,IGHD,IGHG1,IGHG2,IGHG3,IGHG4,IGHM,IGKC,IGLC3,THY1,UBE2N,IGLC7	12/18
2_Member	GO Biological Processes	GO:0002764	immune response-regulating signaling pathway	-4.59544	-1.59139	1512,2214,2822,3493,3495,3500,3501,3502,3503,3507,3514,3539,3929,4153,5284,7070,7334,28834,81035	CTSH,FCGR3A,GPLD1,IGHA1,IGHD,IGHG1,IGHG2,IGHG3,IGHG4,IGHM,IGKC,IGLC3,LBP,MBL2,PIGR,THY1,UBE2N,IGLC7,COLEC12	19/39
2_Member	GO Biological Processes	GO:0002768	immune response-regulating cell surface receptor signaling pathway	-4.13762	-1.22252	2214,2822,3493,3495,3500,3501,3502,3503,3507,3514,3539,3929,4153,5284,7070,7334,28834	FCGR3A,GPLD1,IGHA1,IGHD,IGHG1,IGHG2,IGHG3,IGHG4,IGHM,IGKC,IGLC3,LBP,MBL2,PIGR,THY1,UBE2N,IGLC7	17/35
2_Member	GO Biological Processes	GO:0002757	immune response-activating signaling pathway	-3.7152	-0.902086	2822,3493,3495,3500,3501,3502,3503,3507,3514,3539,3929,4153,7070,7334,28834,81035	GPLD1,IGHA1,IGHD,IGHG1,IGHG2,IGHG3,IGHG4,IGHM,IGKC,IGLC3,LBP,MBL2,THY1,UBE2N,IGLC7,COLEC12	16/34
2_Member	GO Biological Processes	GO:0002429	immune response-activating cell surface receptor signaling pathway	-3.68035	-0.902086	2822,3493,3495,3500,3501,3502,3503,3507,3514,3539,3929,4153,7070,7334,28834	GPLD1,IGHA1,IGHD,IGHG1,IGHG2,IGHG3,IGHG4,IGHM,IGKC,IGLC3,LBP,MBL2,THY1,UBE2N,IGLC7	15/31
3_Summary	GO Biological Processes	GO:0042743	hydrogen peroxide metabolic process	-9.56164	-5.5162	337,847,2876,3039,3042,3043,3046,3047,3048,3049,3050,4353,5052,6647,7001,7295,7837,8288,11315,2950,3240,9446,9588,210,948,2539,2729,3303,4153,5478,5621,6622,7168,9370,645,3320,3326,811,832,1915,3020,3306,3308,3312,3484,5682,5684,5687,6233,6767,7415,7531,8359,10383,10963,84790,85236	APOA4,CAT,GPX1,HBA1,HBM,HBB,HBE1,HBG1,HBG2,HBQ1,HBZ,MPO,PRDX1,SOD1,PRDX2,TXN,PXDN,EPX,PARK7,GSTP1,HP,GSTO1,PRDX6,ALAD,CD36,G6PD,GCLC,HSPA1A,MBL2,PPIA,PRNP,SNCA,TPM1,ADIPOQ,BLVRB,HSP90AA1,HSP90AB1,CALR,CAPZB,EEF1A1,H3-3A,HSPA2,HSPA4,HSPA8,IGFBP1,PSMA1,PSMA3,PSMA6,RPS27A,ST13,VCP,YWHAE,H4C1,TUBB4B,STIP1,TUBA1C,H2BC12	57/-
3_Member	GO Biological Processes	GO:0042743	hydrogen peroxide metabolic process	-9.56164	-5.5162	337,847,2876,3039,3042,3043,3046,3047,3048,3049,3050,4353,5052,6647,7001,7295,7837,8288,11315	APOA4,CAT,GPX1,HBA1,HBM,HBB,HBE1,HBG1,HBG2,HBQ1,HBZ,MPO,PRDX1,SOD1,PRDX2,TXN,PXDN,EPX,PARK7	19/24
3_Member	GO Biological Processes	GO:0042744	hydrogen peroxide catabolic process	-8.21594	-4.34659	337,847,2876,3039,3042,3043,3046,3047,3048,3049,3050,4353,5052,7001,7837,8288	APOA4,CAT,GPX1,HBA1,HBM,HBB,HBE1,HBG1,HBG2,HBQ1,HBZ,MPO,PRDX1,PRDX2,PXDN,EPX	16/20
[truncated: 220 more rows]

## Sheet: I.Significant SGA at birth
UID	SGAYes - SGANo	logFC	AveExpr	t	P.Value	adj.P.Val	B	Protein.Group	First.Protein.Description	Genes	Protein.Ids	Protein.Names
[truncated: 7 more rows]

[truncated: 2 more sheets: J. Developmental difference SGA, K. SGA enrichment]
